# Supplementary material for: Inhibition of VEGFR2 and EGFR signaling cooperatively suppresses the proliferation of oral squamous cell carcinoma
Source: Cancer Med. 2023 Jun 21;12(15):16416–30. doi: 10.1002/cam4.6282 (PMC10469792; doi:10.1002/cam4.6282)
Supplement: Supplementary file 4 — Table S1. [file CAM4-12-16416-s001.xlsx]

## Sheet: Table 1_down
Supplementary Table S1. Commonly-downregulated genes in EGFR-KO OSCC cell lines
	ProbeName	GeneName	SystematicName	Description	SAS			HSC-3
					NT	EGFR-KO		NT	EGFR-KO
	A_23_P139704	DUSP6	NM_001946	dual specificity phosphatase 6	1.64191	1.08992		1.49	1.02812
	A_23_P74609	G0S2	NM_015714	G0/G1 switch 2	1.62392	1.19546		-0.566512	-1.43131
	A_32_P40288	TMEM200A	NM_052913	transmembrane protein 200A	1.39884	0.826222		0.786074	0.37213
	A_23_P215790	EGFR	NM_005228	epidermal growth factor receptor	1.07119	0.318253		0.744785	-0.104652
	A_24_P365515	FOXA2	NM_021784	forkhead box A2	1.04693	0.233504		0.854914	-0.0699458
	A_23_P70398	VEGFA	NM_001025370	vascular endothelial growth factor A	0.961127	0.5412		0.987321	0.561008
	A_23_P111701	GNG11	NM_004126	guanine nucleotide binding protein (G protein), gamma 11	0.929934	0.422612		0.941616	0.521572
	A_23_P87150	LPXN	NM_004811	leupaxin	0.775285	-0.104299		0.162805	-0.358404
	A_23_P51126	IL1RL1	NM_016232	interleukin 1 receptor-like 1	0.630033	-0.699683		-0.81167	-1.41753
	A_23_P70968	HOXA7	NM_006896	homeobox A7	0.556355	-0.0148738		-0.137787	-0.684264
	A_23_P152305	CDH11	NM_001797	cadherin 11, type 2, OB-cadherin	0.503499	-0.736554		-0.83381	-1.35686
	A_24_P269062	SPRY4	NM_030964	sprouty homolog 4	0.494306	-0.113027		0.329518	-0.224305
	A_33_P3276693	PGF	NM_002632	placental growth factor	0.434795	-0.149112		0.764132	0.202654
	A_23_P501754	CSF3	NM_000759	colony stimulating factor 3	0.414168	-0.749484		-0.13789	-0.747746
	A_23_P10182	ACOX2	NM_003500	acyl-CoA oxidase 2, branched chain	0.276282	-0.458253		-0.0998884	-0.988549
	A_33_P3306078	MYH16	NR_002147	myosin, heavy chain 16 pseudogene	0.233499	-0.381938		-0.120367	-0.857895
	A_33_P3672756	LOC284561	XR_110828	uncharacterized LOC284561	0.198362	-0.326857		-0.147554	-0.708512
	A_23_P131263	MPP4	NM_033066	membrane protein, palmitoylated 4	0.0345187	-0.841575		-0.633515	-1.45503
	A_23_P72651	ECSCR	NM_001077693	endothelial cell surface expressed chemotaxis and apoptosis regulator	0.0168496	-0.926426		-0.623604	-1.34052
	A_33_P3357949	ETV1	NM_004956	ets variant 1	-0.0806035	-0.923043		-0.269351	-1.37024
	A_23_P115645	CELF2	NM_001025076	CUGBP, Elav-like family member 2	-0.111794	-0.531377		-0.949921	-1.3734
	A_24_P307653	SLC6A15	NM_182767	solute carrier family 6, member 15	-0.178207	-1.45565		-0.586624	-1.41198
	A_24_P184799	COCH	NM_004086	cochlin	-0.236239	-1.34371		-0.915111	-1.39807
	A_23_P371039	NTSR1	NM_002531	neurotensin receptor 1	-0.272782	-0.819089		-0.102533	-0.790382
	A_23_P213699	NRG2	NM_013982	neuregulin 2	-0.335534	-0.832473		-0.0289821	-0.440782
	A_33_P3396419	FAM81A	ENST00000558900	family with sequence similarity 81, member A	-0.353908	-0.779247		-0.234038	-0.720091
	A_23_P85209	IL13RA2	NM_000640	interleukin 13 receptor, alpha 2	-0.358811	-1.41369		-0.322491	-1.32541
	A_23_P212050	BCHE	NM_000055	butyrylcholinesterase	-0.399554	-1.01344		0.0931234	-0.375902
	A_23_P254507	HOPX	NM_139211	HOP homeobox	-0.439537	-1.38396		0.35737	-0.553394
	A_32_P3955	C7orf57	NM_001100159	chromosome 7 open reading frame 57	-0.467058	-0.946617		-0.521298	-1.04888
	A_23_P397937	SAMD3	NM_001258275	sterile alpha motif domain containing 3	-0.473073	-1.31974		0.00899277	-1.33208
	A_23_P112004	LRRC6	NM_012472	leucine rich repeat containing 6	-0.485148	-0.910263		-0.990994	-1.39301
	A_23_P326319	C16orf45	NM_033201	chromosome 16 open reading frame 45	-0.579981	-1.16719		-0.540317	-1.31727
	A_23_P107102	KIF2B	NM_032559	kinesin family member 2B	-0.621136	-1.34456		-0.706492	-1.46284
	A_23_P1331	COL13A1	NM_080801	collagen, type XIII, alpha 1	-0.623128	-1.47942		0.565265	-0.149254
	A_23_P116741	PIWIL1	NM_004764	piwi-like RNA-mediated gene silencing 1	-0.678398	-1.53721		-0.295295	-1.44641
	A_23_P121851	PCDHB15	NM_018935	protocadherin beta 15	-0.688735	-1.13169		-0.849197	-1.40845
	A_24_P199251	RASSF9	NM_005447	Ras association (RalGDS/AF-6) domain family member 9	-0.7101	-1.54985		-0.792898	-1.35223
	A_23_P32805	GRID1	NM_017551	glutamate receptor, ionotropic, delta 1	-0.713273	-1.51679		-0.934425	-1.42091
	A_33_P3361746	TRPS1	NM_014112	trichorhinophalangeal syndrome I	-0.714973	-1.46531		-0.515218	-1.07985
	A_23_P122906	AUTS2	NM_015570	autism susceptibility candidate 2	-0.716126	-1.55233		-0.716419	-1.43563
	A_23_P58676	NPR3	NM_001204375	natriuretic peptide receptor 3	-0.72989	-1.39921		-0.703616	-1.13595
	A_24_P110831	ANO1	ENST00000316296	ens|anoctamin 1, calcium activated chloride channel	-0.742295	-1.32925		0.511282	-0.0346157
	A_23_P401055	SOX2	NM_003106	SRY (sex determining region Y)-box 2	-0.746735	-1.23048		-0.455229	-1.46534
	A_23_P73413	SLC26A7	NM_052832	solute carrier family 26 (anion exchanger), member 7	-0.753831	-1.52679		-0.667133	-1.07902
	A_33_P3251205	ENST00000390316	ENST00000390316	immunoglobulin lambda variable 3-9	-0.761414	-1.31729		-0.765035	-1.45768
	A_24_P63347	PF4V1	NM_002620	platelet factor 4 variant 1	-0.767967	-1.48948		-0.981595	-1.4395
	A_24_P293530	CYP4X1	NM_178033	cytochrome P450, family 4, subfamily X, polypeptide 1	-0.787273	-1.35166		-0.55891	-1.0856
	A_23_P2745	GJB6	NM_006783	gap junction protein, beta 6, 30kDa	-0.80796	-1.43603		-0.665982	-1.34529
	A_23_P110412	TMEM150C	NM_001080506	transmembrane protein 150C	-0.850171	-1.40369		-0.61876	-1.35856
	A_33_P3367692	CFH	NM_001014975	complement factor H	-0.907532	-1.5317		0.340492	-0.18251
	A_33_P3259725	MED12L	ENST00000309237	mediator complex subunit 12-like	-0.920395	-1.42432		-0.96959	-1.42711
	A_23_P121637	PRSS12	NM_003619	protease, serine, 12	-0.924416	-1.45946		-0.825192	-1.23837
	A_23_P329353	CNRIP1	NM_015463	cannabinoid receptor interacting protein 1	-0.941895	-1.47041		-0.880692	-1.34302
	A_23_P11685	PLA2G4A	NM_024420	phospholipase A2, group IVA	-0.961705	-1.52928		0.20302	-0.742495
	A_33_P3342375	MAGEA6	NM_175868	melanoma antigen family A, 6	-0.968246	-1.47166		-0.237296	-0.978957
	A_23_P110777	LECT2	NM_002302	leukocyte cell-derived chemotaxin 2	-1.00107	-1.52508		-0.795585	-1.37173
	A_23_P70598	TCP11	NM_018679	t-complex 11, testis-specific	-1.00958	-1.54762		-0.99202	-1.4515
	A_23_P382835	P2RY1	NM_002563	purinergic receptor P2Y, G-protein coupled, 1	-1.03278	-1.54073		-0.842284	-1.44332
	A_23_P7313	SPP1	NM_001040058	secreted phosphoprotein 1	-1.03558	-1.52446		-0.892622	-1.4162
	A_23_P214026	FBN2	NM_001999	fibrillin 2	-1.06746	-1.49018		0.825916	0.226378
	A_24_P282547	CFHR4	NM_006684	complement factor H-related 4	-1.06751	-1.51215		0.300429	-0.335875
	A_23_P116280	WT1	NM_024426	Wilms tumor 1	-1.07138	-1.51007		-0.583826	-1.31293
	A_23_P101683	CLC	NM_001828	Charcot-Leyden crystal galectin	-1.09597	-1.52072		-0.89486	-1.38378
	A_33_P3217776	PRB4	NM_002723	proline-rich protein BstNI subfamily 4	-1.10401	-1.52678		-0.323644	-1.21071
	A_23_P105524	PLCZ1	NM_033123	phospholipase C, zeta 1	-1.11114	-1.55204		-0.675824	-1.2081
