# Supplementary material for: Inhibition of VEGFR2 and EGFR signaling cooperatively suppresses the proliferation of oral squamous cell carcinoma
Source: Cancer Med. 2023 Jun 21;12(15):16416–30. doi: 10.1002/cam4.6282 (PMC10469792; doi:10.1002/cam4.6282)
Supplement: Supplementary file 5 — Table S2. [file CAM4-12-16416-s007.xlsx]

## Sheet: Table 2_up
Supplementary Table S2. Commonly-upregulated genes in EGFR-KO OSCC cell lines
	ProbeName	GeneName	SystematicName	Description	SAS			HSC-3
					NT	EGFR-KO		NT	EGFR-KO
	A_23_P215634	IGFBP3	NM_001013398	insulin-like growth factor binding protein 3	0.934259	2.08877		0.763579	1.36357
	A_23_P79587	ALPP	ENST00000485563	alkaline phosphatase, placental	0.0975915	1.8859		0.143776	0.552267
	A_33_P3382924	SPARC	NM_003118	secreted protein, acidic, cysteine-rich	1.06714	1.86676		1.02296	1.5106
	A_24_P12435	NCOA7	NM_181782	nuclear receptor coactivator 7	1.11557	1.61442		0.888641	1.42759
	A_23_P1962	RARRES3	NM_004585	retinoic acid receptor responder	0.320583	1.3183		1.18056	1.67047
	A_23_P99163	DRAM1	NM_018370	DNA-damage regulated autophagy modulator 1	0.715514	1.28896		0.852171	1.26586
	A_24_P335092	SAA1	NM_000331	serum amyloid A1	0.381852	1.23742		0.86596	1.27063
	A_23_P52266	IFIT1	NM_001548	interferon-induced protein with tetratricopeptide repeats 1	0.641481	1.19414		0.736142	1.84908
	A_33_P3399208	HLA-B	ENST00000466304	major histocompatibility complex, class I, B	0.677953	1.17988		0.791776	1.41258
	A_33_P3408918	SAA2	NM_030754	serum amyloid A2	0.200552	1.1616		0.48992	1.01302
	A_24_P48204	SECTM1	NM_003004	secreted and transmembrane 1	0.738755	1.15376		1.0457	1.66936
	A_33_P3319502	A_33_P3319502	A_33_P3319502	Unknown	0.694665	1.15276		1.46979	1.88307
	A_23_P23048	S100A9	NM_002965	S100 calcium binding protein A9	0.367643	1.14236		0.293608	0.995349
	A_23_P58082	CCDC80	NM_199511	coiled-coil domain containing 80	0.659754	1.13461		0.746478	1.18037
	A_23_P81898	UBD	NM_006398	ubiquitin D	-0.795099	1.12567		-0.257142	1.14538
	A_33_P3289845	IGFL1	NM_198541	IGF-like family member 1	-0.25357	1.11713		-0.773198	0.178552
	A_33_P3423941	IFITM1	NM_003641	interferon induced transmembrane protein 1	0.524431	1.1063		1.60024	2.03517
	A_24_P153840	FGD3	NM_033086	FYVE, RhoGEF and PH domain containing 3	-0.467026	1.10345		-0.570903	0.425473
	A_32_P141238	ANO2	NM_001278597	anoctamin 2, calcium activated chloride channel	-0.0946528	1.09172		-0.560575	0.159867
	A_33_P3283611	IFIT3	NM_001289758	interferon-induced protein with tetratricopeptide repeats 3	0.624538	1.09032		0.694161	1.50409
	A_23_P169437	LCN2	NM_005564	lipocalin 2	0.674729	1.07504		0.0526247	0.637447
	A_24_P402438	TGFB2	NM_003238	transforming growth factor, beta 2	0.418822	1.0631		-0.207486	0.25971
	A_33_P3268487	ABAT	NM_000663	4-aminobutyrate aminotransferase	0.187418	1.00257		0.55754	0.992817
	A_23_P89431	CCL2	NM_002982	chemokine (C-C motif) ligand 2	-0.0639098	0.985488		-0.341249	0.572938
	A_23_P56746	FAP	NM_004460	fibroblast activation protein, alpha	0.0152734	0.953928		0.0840472	0.649114
	A_24_P303454	TIAM2	NM_012454	T-cell lymphoma invasion and metastasis 2	0.0234596	0.93751		-1.33047	-0.86953
	A_24_P124624	OLR1	NM_002543	oxidized low density lipoprotein (lectin-like) receptor 1	0.310374	0.933		0.0691602	1.1561
	A_23_P201459	IFI6	NM_022873	interferon, alpha-inducible protein 6, transcript variant 3	0.0812551	0.915847		0.616491	1.78545
	A_33_P3318796	FSTL3	NM_005860	follistatin-like 3	0.397227	0.908553		0.497579	1.07542
	A_23_P17663	MX1	NM_002462	MX dynamin-like GTPase, transcript variant 2	0.240402	0.868343		0.567016	1.78394
	A_24_P45446	GBP4	NM_052941	guanylate binding protein 4	0.393133	0.802388		0.0122459	0.790601
	A_24_P304071	IFIT2	NM_001547	interferon-induced protein with tetratricopeptide repeats 2	0.12782	0.767466		0.722206	1.47571
	A_23_P25194	HRK	NM_003806	harakiri, BCL2 interacting protein	0.0451075	0.754985		-0.549748	0.0124266
	A_23_P102611	WISP2	NM_003881	WNT1 inducible signaling pathway protein 2	-0.689738	0.75273		-0.84997	-0.345958
	A_33_P3294002	A4GALT	NM_017436	alpha 1,4-galactosyltransferase	0.178992	0.746426		0.408934	0.82903
	A_23_P201551	VAV3	NM_006113	vav 3 guanine nucleotide exchange factor	0.214129	0.727819		0.0917187	0.728256
	A_23_P64611	P2RY6	NM_176798	pyrimidinergic receptor P2Y, G-protein coupled, 6	-0.042699	0.713447		-0.139684	0.306665
	A_24_P77082	KMO	NM_003679	kynurenine 3-monooxygenase	0.0288933	0.644008		0.102272	0.580745
	A_33_P3290573	FAM46A	NM_017633	family with sequence similarity 46, member A	0.0877267	0.634119		0.324983	0.770175
	A_23_P166797	RTP4	NM_022147	receptor (chemosensory) transporter protein 4	-0.346157	0.627533		-0.0112949	0.654305
	A_23_P328740	NEURL3	NM_001285486	neuralized E3 ubiquitin protein ligase 3	-0.721381	0.620102		0.041713	0.541842
	A_23_P83403	LIMCH1	NM_014988	LIM and calponin homology domains 1	-0.570902	0.600117		0.0682572	0.477217
	A_23_P253896	NPNT	NM_001033047	nephronectin	-0.644742	0.597947		0.15455	0.90458
	A_33_P3368049	C1orf233	NM_001242659	chromosome 1 open reading frame 233	0.0941119	0.54013		0.077099	0.511999
	A_23_P153964	INHBB	NM_002193	inhibin, beta B	-0.0566858	0.523605		0.396586	1.25179
	A_23_P85693	GBP2	NM_004120	guanylate binding protein 2, interferon-inducible	-0.524009	0.504262		-0.311835	0.530904
	A_23_P518	VTCN1	NM_024626	V-set domain containing T cell activation inhibitor 1	-1.52423	0.495795		-1.37116	-0.755811
	A_23_P116898	A2M	NM_000014	alpha-2-macroglobulin	-1.05564	0.477688		-1.33226	-0.863957
	A_33_P3418025	CTSO	NM_001334	cathepsin O	-0.283303	0.470552		0.169566	0.587799
	A_23_P258136	MXRA5	NM_015419	matrix-remodelling associated 5	-0.0625578	0.467585		-0.315312	0.338989
	A_23_P62890	GBP1	NM_002053	guanylate binding protein 1, interferon-inducible	0.00908166	0.454116		-0.0123527	0.86485
	A_23_P28507	MGAT4A	NM_012214	mannosyl-glycoprotein beta-1,4-N-acetylglucosaminyltransferase, isozyme A	-0.101438	0.442251		-0.352043	0.300288
	A_33_P3285299	GPRIN2	NM_014696	G protein regulated inducer of neurite outgrowth 2	-0.054469	0.436114		-0.993471	-0.395556
	A_23_P105012	HRASLS2	NM_017878	HRAS-like suppressor 2	-0.304694	0.419009		-0.272006	0.391231
	A_23_P58251	CPZ	NM_001014448	carboxypeptidase Z, transcript variant 3	-0.113813	0.417551		-0.311941	0.229136
	A_24_P787897	XYLT1	NM_022166	xylosyltransferase I	-0.758441	0.401582		-1.03909	-0.362589
	A_23_P125423	C1R	NM_001733	complement component 1, r subcomponent	-0.135666	0.39657		1.20126	1.78262
	A_23_P119916	WNT6	NM_006522	wingless-type MMTV integration site family, member 6	-0.139765	0.391564		0.0375505	0.475589
	A_23_P162579	HSPB8	NM_014365	heat shock 22kDa protein 8	-0.545231	0.361461		-0.261667	0.659025
	A_23_P121795	SORBS2	NM_021069	sorbin and SH3 domain containing 2	-0.596706	0.357063		-1.33988	-0.936764
	A_23_P51587	RGS7	NM_002924	regulator of G-protein signaling 7	-0.984449	0.324151		-1.29945	-0.102572
	A_24_P936145	GNAO1	NM_138736	guanine nucleotide binding protein, alpha activating activity polypeptide O	-0.142693	0.323284		-0.756961	-0.291933
	A_24_P270460	IFI27	NM_005532	interferon, alpha-inducible protein 27	-0.627138	0.314693		1.70702	2.11314
	A_23_P152838	CCL5	NM_002985	chemokine (C-C motif) ligand 5	-0.605804	0.277242		-0.487105	0.178577
	A_33_P3220911	BST2	NM_004335	bone marrow stromal cell antigen 2	-0.74253	0.275475		0.252959	1.48092
	A_23_P156687	CFB	NM_001710	complement factor B	-0.385096	0.273772		0.306131	1.16725
	A_33_P3220837	MAFB	NM_005461	v-maf avian musculoaponeurotic fibrosarcoma oncogene homolog B	-0.201064	0.256474		-0.116669	0.542791
	A_23_P75786	SLC15A3	NM_016582	solute carrier family 15 (oligopeptide transporter), member 3	-0.789068	0.244533		0.638638	1.17191
	A_23_P29773	LAMP3	NM_014398	lysosomal-associated membrane protein 3	-0.205813	0.240837		-0.117978	0.545327
	A_23_P119478	EBI3	NM_005755	Epstein-Barr virus induced 3	-0.183226	0.224506		0.144286	0.592329
	A_33_P3364268	LBH	NM_030915	limb bud and heart development	-0.212657	0.211067		-0.259594	0.241792
	A_33_P3225522	OAS2	NM_001032731	2'-5'-oligoadenylate synthetase 2, transcript variant 3	-0.328996	0.188923		0.964856	1.54365
	A_23_P6263	MX2	NM_002463	MX dynamin-like GTPase 2	-0.488425	0.175926		-0.0966812	1.38351
	A_33_P3401826	CMPK2	NM_207315	cytidine monophosphate (UMP-CMP) kinase 2, mitochondrial	-0.498884	0.162112		-1.34736	-0.633064
	A_33_P3266674	ZBTB46	NM_025224	zinc finger and BTB domain containing 46	-0.376244	0.15055		-0.691438	-0.148879
	A_23_P112026	IDO1	NM_002164	indoleamine 2,3-dioxygenase 1	-0.298048	0.108154		-0.553898	-0.142363
	A_33_P3264846	SAMD9L	ENST00000610760	sterile alpha motif domain containing 9-like	-0.512239	0.101504		-0.00531412	0.617622
	A_23_P155052	APOL6	NM_030641	apolipoprotein L, 6	-0.347049	0.0884119		-0.12288	0.383362
	A_23_P309739	ESR1	NM_000125	estrogen receptor 1	-0.326036	0.07605		-0.494534	-0.0912023
	A_23_P161218	ANKRD1	NM_014391	ankyrin repeat domain 1	-0.415812	0.062677		-1.09597	-0.389453
	A_33_P3366540	CSGALNACT1	NM_001130518	chondroitin sulfate N-acetylgalactosaminyltransferase 1	-0.383617	0.0565725		-1.3461	-0.74619
	A_33_P3290343	CYP1B1	NM_000104	cytochrome P450, family 1, subfamily B, polypeptide 1	-0.437668	0.0224147		-0.326538	0.0835341
	A_23_P42353	ETV7	NM_016135	ets variant 7	-0.482108	0.014975		-0.502019	0.134898
	A_33_P3255824	A_33_P3255824	A_33_P3255824	Unknown	-0.50031	0.0147022		-0.974264	-0.281025
	A_23_P161297	OGDHL	NM_018245	oxoglutarate dehydrogenase-like	-0.567618	0.00667383		-1.30449	-0.894778
	A_33_P3229301	DKFZp434J0226	NR_027003	uncharacterized LOC93429	-0.865821	0.00365294		-1.16444	-0.687753
	A_23_P91697	LARGE	NM_004737	like-glycosyltransferase	-0.505124	-0.00130574		-1.07711	-0.346059
	A_24_P68079	TRANK1	NM_014831	tetratricopeptide repeat and ankyrin repeat containing 1	-0.405518	-0.00269627		-0.219534	0.238154
	A_24_P172481	TRIM22	NM_006074	tripartite motif containing 22	-0.483109	-0.00624317		0.431084	1.13166
	A_33_P3351279	GPR37L1	NM_004767	G protein-coupled receptor 37 like 1	-0.51921	-0.0149803		-0.843621	-0.280101
	A_32_P56249	USP30-AS1	NR_038996	USP30 antisense RNA 1	-0.638904	-0.0152098		-0.378089	0.222918
	A_33_P3247057	SMIM5	NM_001162995	small integral membrane protein 5	-1.04594	-0.0242102		-1.3468	-0.915644
	A_23_P87238	SAA4	NM_006512	serum amyloid A4, constitutive	-0.741058	-0.0462447		-0.860061	-0.420127
	A_23_P37127	FOXA1	NM_004496	forkhead box A1	-0.463158	-0.0523895		-1.31639	-0.912663
	A_23_P307968	CDH23	NM_052836	cadherin-related 23, transcript variant 2	-0.634172	-0.0529468		-0.939061	-0.216376
	A_33_P3394689	SLC6A2	NM_001172501	solute carrier family 6 (neurotransmitter transporter), member 2	-0.744169	-0.068193		-0.898041	0.140406
	A_23_P121665	SORCS2	NM_020777	sortilin-related VPS10 domain containing receptor 2	-0.7834	-0.0933912		-0.680996	-0.263422
	A_23_P13753	NFE2	NM_006163	nuclear factor, erythroid 2	-0.568586	-0.113975		0.120025	0.72806
	A_23_P434809	S100A8	NM_002964	S100 calcium binding protein A8	-0.833757	-0.115934		-0.0277778	0.982317
	A_33_P3393801	PDZK1IP1	NM_005764	PDZK1 interacting protein 1	-0.869927	-0.133472		-0.130785	0.569743
	A_23_P52761	MMP7	NM_002423	matrix metallopeptidase 7	-0.892095	-0.140889		-0.320968	0.327252
	A_23_P7212	CFI	NM_000204	complement factor I	-0.670092	-0.156962		-1.35294	-0.869231
	A_23_P153676	TLE2	NM_003260	transducin-like enhancer of split 2	-0.658822	-0.176399		-0.325375	0.156308
	A_24_P28722	RSAD2	NM_080657	radical S-adenosyl methionine domain containing 2	-1.53332	-0.184476		-1.38217	0.728546
	A_33_P3464555	CAMK1D	ENST00000619168	calcium/calmodulin-dependent protein kinase ID	-0.645379	-0.184838		-0.303748	0.194067
	A_33_P3388983	C5orf56	AK025221	cDNA: FLJ21568 fis, clone COL06492	-0.632008	-0.221479		-0.5712	-0.109049
	A_33_P3227400	COL4A4	NM_000092	collagen, type IV, alpha 4	-0.670736	-0.226445		-0.435649	0.404409
	A_23_P99063	LUM	NM_002345	lumican	-1.46833	-0.26309		-1.12283	-0.206688
	A_23_P74001	S100A12	NM_005621	S100 calcium binding protein A12	-0.726323	-0.264166		-0.603549	0.222935
	A_33_P3313075	A_33_P3313075	A_33_P3313075	Unknown	-1.39257	-0.277493		-1.35621	-0.734079
	A_33_P3469658	LOC284570	BC040156	clone IMAGE:4941949	-0.856362	-0.285633		-1.34791	-0.782533
	A_23_P169017	DEFB103B	NM_018661	defensin, beta 103B	-0.758197	-0.306235		0.155179	0.729839
	A_33_P3233916	SOX6	NM_017508	SRY (sex determining region Y)-box 6	-1.50239	-0.31212		-0.901246	-0.385183
	A_24_P750817	IGSF23	NM_001205280	immunoglobulin superfamily, member 23	-0.79363	-0.312969		-1.36356	-0.945599
	A_23_P55632	SERPINB3	NM_006919	serpin peptidase inhibitor, clade B, member 3	-0.93243	-0.31894		-0.886001	-0.164475
	A_23_P106602	CRISPLD2	NM_031476	cysteine-rich secretory protein LCCL domain containing 2	-0.746554	-0.32032		-0.754271	-0.335149
	A_33_P3289162	STON1	ENST00000484110	stonin 1	-0.871931	-0.370415		-1.27032	-0.846352
	A_23_P74290	GBP5	NM_052942	guanylate binding protein 5	-0.805071	-0.371247		-0.786175	0.142267
	A_23_P49145	ZG16	NM_152338	zymogen granule protein 16	-0.972802	-0.388001		-0.206857	0.510224
	A_23_P390148	RALGPS1	NM_014636	Ral GEF with PH domain and SH3 binding motif 1	-0.909965	-0.389299		-0.790975	-0.247057
	A_24_P272313	KIAA1211L	NM_207362	KIAA1211-like	-1.02526	-0.393435		-0.510929	0.0225409
	A_23_P502413	SERPINB4	NM_002974	peptidase inhibitor, clade B (ovalbumin), member 4	-0.882209	-0.394601		-0.930309	-0.162654
	A_33_P3409974	THRB	NM_001252634	thyroid hormone receptor, beta, transcript variant 4	-0.901911	-0.478242		-1.36863	-0.811286
	A_33_P3381666	ABLIM2	NM_001130088	actin binding LIM protein family, member 2, transcript variant 7	-0.907245	-0.479674		-0.8907	-0.34877
	A_33_P3276615	APOL4	NM_030643	apolipoprotein L, 4	-1.48788	-0.493346		-0.407747	0.00998945
	A_33_P3372217	PSG5	ENST00000401992	pregnancy specific beta-1-glycoprotein 5	-1.41847	-0.534536		-1.10883	-0.704598
	A_23_P80162	TMPRSS3	NM_032405	transmembrane protease, serine 3	-0.950961	-0.550032		-0.938058	-0.100441
	A_23_P114713	CYP4B1	NM_000779	cytochrome P450, family 4, subfamily B, polypeptide 1	-1.02083	-0.553753		-1.10462	-0.518211
	A_33_P3221203	MMP13	NM_002427	matrix metallopeptidase 13	-1.44729	-0.574755		-0.405912	0.820178
	A_23_P168368	C7orf69	NM_025031	chromosome 7 open reading frame 69	-1.31215	-0.607242		-1.35594	-0.0346535
	A_33_P3859499	LOC642426	NR_046104	uncharacterized LOC642426, long non-coding RNA	-1.04793	-0.6105		-1.2548	-0.817482
	A_32_P87697	HLA-DRA	NM_019111	major histocompatibility complex, class II, DR alpha	-1.3211	-0.624372		-0.355709	0.488708
	A_23_P361544	CES4A	NM_173815	carboxylesterase 4A	-1.08821	-0.650675		-0.538093	-0.0929529
	A_33_P3309832	PLEKHS1	NM_182601	pleckstrin homology domain containing, family S member 1	-1.29888	-0.686189		-1.05317	-0.338047
	A_33_P3258346	XAF1	NM_017523	XIAP associated factor 1	-1.0877	-0.686565		-0.641478	0.684944
	A_23_P115011	ADAMTSL4	NM_019032	ADAMTS-like 4	-1.13381	-0.69108		-0.574204	-0.166929
	A_24_P332081	JAKMIP3	NM_001105521	Janus kinase and microtubule interacting protein 3	-1.32752	-0.705372		-1.32288	-0.092513
	A_33_P3286162	A_33_P3286162	A_33_P3286162	Unknown	-1.51393	-0.743063		-1.36553	-0.804708
	A_24_P120462	DNAH5	NM_001369	dynein, axonemal, heavy chain 5	-1.35355	-0.747529		-1.14904	-0.718421
	A_33_P3259153	TINCR	NR_027064	tissue differentiation-inducing non-protein coding RNA	-1.34706	-0.762933		-0.421003	0.0372287
	A_23_P118894	PRR15L	NM_024320	proline rich 15-like	-1.21306	-0.775487		-0.797152	-0.268482
	A_23_P149545	HIST2H2BE	NM_003528	histone cluster 2, H2be	-1.47681	-0.79491		-0.930826	-0.389467
	A_24_P205994	EPGN	NM_001270989	epithelial mitogen	-1.22767	-0.827038		-0.502068	0.23135
	A_33_P3236676	C9orf152	NM_001012993	chromosome 9 open reading frame 152	-1.41731	-0.854133		-1.27196	-0.756467
	A_24_P182696	MYO3B	NM_138995	myosin IIIB, transcript variant 2	-1.52105	-0.873774		-1.33979	-0.671443
	A_33_P3419239	DNAI2	NM_023036	dynein, axonemal, intermediate chain 2	-1.40912	-0.876738		-0.831222	-0.296542
	A_33_P3244013	NEBL	NM_006393	nebulette	-1.53263	-0.884833		-1.38158	-0.929977
	A_23_P105118	OR51G1	NM_001005237	olfactory receptor, family 51, subfamily G, member 1	-1.40201	-0.945585		-1.25717	-0.799387
	A_24_P65060	MEX3B	NM_032246	mex-3 RNA binding family member B	-1.53526	-0.958979		-1.38301	-0.619178
	A_23_P87879	CD69	NM_001781	CD69 molecule	-1.41303	-0.965625		-1.28809	-0.82377
	A_33_P3391090	LOC100131763	AK094921	cDNA FLJ37602 fis, clone BRCOC2009380	-1.45794	-0.974526		-1.32575	-0.872202
	A_23_P358410	SRGAP3	NM_014850	SLIT-ROBO Rho GTPase activating protein 3	-1.48154	-0.975567		-1.34048	-0.573824
	A_23_P66881	RGS9	NM_003835	regulator of G-protein signaling 9	-1.46773	-0.986996		-0.231625	0.431937
	A_23_P102391	SLC40A1	NM_014585	solute carrier family 40, member 1	-1.40068	-0.996261		-1.33977	-0.91857
	A_33_P3304172	MUC6	ENST00000421673	mucin 6, oligomeric mucus/gel-forming	-1.4461	-1.01132		-1.24746	-0.825387
	A_33_P3421913	CADM1	NM_001301043	cell adhesion molecule 1, transcript variant 3	-1.49514	-1.02446		-0.639083	-0.0790079
	A_33_P3302676	TLE4	ENST00000485159	transducin-like enhancer of split 4	-1.53972	-1.0343		-0.851806	-0.359669
	A_33_P3842551	IKZF2	NM_001079526	IKAROS family zinc finger 2, transcript variant 2	-1.52081	-1.05182		0.311525	0.738747
	A_23_P121459	THPO	NM_000460	thrombopoietin	-1.47397	-1.05876		-1.33633	-0.888074
	A_23_P121596	PPBP	NM_002704	pro-platelet basic protein (CXCL7)	-1.47346	-1.06102		-1.30093	-0.761073
	A_23_P153571	IGFL2	NM_001002915	IGF-like family member 2	-1.53663	-1.08637		-1.38434	-0.586083
	A_23_P503059	CNTN5	NM_014361	contactin 5	-1.51833	-1.09043		-1.37192	-0.4364
