# Supplementary material for: Inhibition of VEGFR2 and EGFR signaling cooperatively suppresses the proliferation of oral squamous cell carcinoma
Source: Cancer Med. 2023 Jun 21;12(15):16416–30. doi: 10.1002/cam4.6282 (PMC10469792; doi:10.1002/cam4.6282)
Supplement: Supplementary file 6 — Table S3. [file CAM4-12-16416-s005.xlsx]

## Sheet: Sheet1
Supplementary Table S3. Result of drug screening assay
	Cat.	Name	% cell survival									Target	Pathway
			HSC-3			SAS			Subtract
			NT	ΔEGFR		NT	ΔEGFR		HSC-3	SAS
	S1011	Afatinib (BIBW2992)	48.491	83.5687		25.5284	102.214		-35.0777	-76.6856		EGFR,HER2	Protein Tyrosine Kinase
	S7786	Erlotinib	52.3839	78.5195		23.9759	75.7424		-26.1357	-51.7666		EGFR	Protein Tyrosine Kinase
	S3838	Carnosic acid	85.3567	106.428		71.9193	118.087		-21.0715	-46.1674		ROS	Immunology & Inflammation
	S9327	Carboprost	60.2323	85.463		32.0715	74.261		-25.2307	-42.1895		Others	Others
	S3617	(20S)-Protopanaxatriol	33.4944	77.0353		40.5614	71.033		-43.5409	-30.4716		Glucocorticoid Receptor	Endocrinology & Hormones
	S1973	Cyclocytidine HCl	9.34144	31.4582		11.335	40.1583		-22.1168	-28.8233		DNA/RNA Synthesis	DNA Damage
	S7338	AZ191	7.4901	37.2971		21.7448	49.5922		-29.807	-27.8474		DYRK	Protein Tyrosine Kinase
	S8652	Skp2 inhibitor C1 (SKPin C1)	37.382	93.6376		42.1166	68.7907		-56.2556	-26.6741		CDK	Cell Cycle
	S1026	Imatinib Mesylate (STI571)	2.51253	28.4232		19.5636	44.02		-25.9107	-24.4564		Bcr-Abl,c-Kit,PDGFR	Protein Tyrosine Kinase
	S1778	Trifluridine	31.8261	65.2907		6.00531	28.6535		-33.4646	-22.6482		DNA/RNA Synthesis	DNA Damage
	S7195	RKI-1447	39.179	82.4923		89.0719	109.951		-43.3134	-20.8792		ROCK	Cell Cycle
	S7995	Ripasudil hydrochloride dihydrate	50.2012	90.5826		86.1105	106.217		-40.3814	-20.1065		ROCK	Cell Cycle
	S1192	Raltitrexed	15.6226	63.0162		5.05449	24.1399		-47.3936	-19.0854		DNA/RNA Synthesis	DNA Damage
	S1305	Mercaptopurine (6-MP)	15.383	37.4802		12.0602	30.9024		-22.0973	-18.8422		DNA/RNA Synthesis	DNA Damage
	S2186	SB505124	47.7934	70.4348		22.3698	40.5925		-22.6413	-18.2227		TGF-beta/Smad	TGF-beta/Smad
	S7935	Y-39983 HCl	26.4648	68.2111		60.7839	78.1094		-41.7463	-17.3255		ROCK	Cell Cycle
	S1354	Lansoprazole	59.2122	81.2399		35.8196	52.9755		-22.0277	-17.1559		Proton Pump	Transmembrane Transporters
	S7923	SH5-07 (SH-5-07)	38.4694	87.512		36.3015	52.3688		-49.0426	-16.0673		STAT	JAK/STAT
	S9043	6-Shogaol	23.3955	65.8932		66.5242	80.6179		-42.4976	-14.0937		Cancer	Autophagy
	S7158	abemaciclib (LY2835219)	0.576161	26.3273		4.45814	17.9445		-25.7512	-13.4864		CDK	Cell Cycle
	S7397	Sorafenib	20.4537	46.9504		6.00484	19.2496		-26.4967	-13.2447		Raf	MAPK
	S8539	TAS-102	11.5922	64.9816		2.47188	14.8293		-53.3894	-12.3574		DNA/RNA Synthesis	DNA Damage
	S9042	Wedelolactone	53.1485	74.4613		60.7496	72.1699		-21.3128	-11.4204		NF-κB	Cancer
	S7099	(-)-Blebbistatin	70.5798	93.9008		93.53	104.731		-23.3211	-11.2008		ATPase	Transmembrane Transporters
	S1774	Thioguanine	39.9696	63.5258		12.6042	45.8876		-23.5562	-10.4863		DNA Methyltransferase	Epigenetics
	S3903	Lycorine	13.9478	36.6604		26.0329	36.4214		-22.7126	-10.3884		AChR	Neuronal Signaling
	S7625	Niraparib (MK-4827) tosylate	10.3676	31.8026		5.57185	15.6811		-21.435	-10.1092		PARP	DNA Damage
	S7948	MRT67307 HCl	11.459	39.0404		47.614	57.6944		-27.5815	-10.0804		IκB/IKK	NF-κB
	S1200	Decitabine	51.3813	75.9706		46.3533	55.3993		-24.5893	-9.04598		DNA Methyltransferase	Epigenetics
	S1714	Gemcitabine	12.985	36.1791		1.59952	13.4835		-23.1941	-8.23784		Autophagy,DNA/RNA Synthesis	DNA Damage
	S1210	Methotrexate	14.2024	59.1095		7.48576	15.2234		-44.9072	-7.7376		DHFR	Metabolism
	S7827	4-Hydroxytamoxifen	13.9145	37.5051		21.1899	28.6993		-23.5907	-7.50936		Estrogen/progestogen Receptor	Endocrinology & Hormones
	S2423	(S)-10-Hydroxycamptothecin	15.2168	49.9374		0.959713	4.56701		-34.7205	-7.42564		Topoisomerase	DNA Damage
	S2217	Irinotecan HCl Trihydrate	13.7949	39.1744		3.60318	10.8536		-25.3795	-7.25041		Topoisomerase	DNA Damage
	S1085	Belinostat (PXD101)	32.4626	55.7124		12.8601	19.5729		-23.2498	-6.71274		HDAC	Epigenetics
	S1787	Teniposide	40.3753	70.1501		6.59003	19.5729		-29.7748	-6.68825		Topoisomerase	DNA Damage
	S7318	HTH-01-015	8.06626	28.5213		20.4711	26.4274		-20.455	-5.95634		AMPK	PI3K/Akt/mTOR
	S1225	Etoposide	18.5572	38.6576		4.83853	10.688		-20.1004	-5.84951		Topoisomerase	DNA Damage
	S1231	Topotecan HCl	18.666	58.2603		1.53554	10.6564		-39.5943	-5.56028		Topoisomerase	DNA Damage
	S7839	Endoxifen HCl	3.81966	25.4421		15.2804	20.7108		-21.6224	-5.43044		Estrogen/progestogen Receptor	Endocrinology & Hormones
	S7870	LJH685	60.5689	85.7574		73.1095	78.4053		-25.1885	-5.29579		S6 Kinase	PI3K/Akt/mTOR
	S1218	Clofarabine	13.1854	43.7597		7.2939	12.5468		-30.5743	-5.25293		DNA/RNA Synthesis	DNA Damage
	S3898	Hydroxy Camptothecine	20.0862	56.3919		1.3436	6.30682		-36.3056	-4.96322		Topoisomerase	DNA Damage
	S1172	JNJ-26854165 (Serdemetan)	78.9247	99.0255		72.9382	77.8566		-20.1008	-4.91845		E3 Ligase ,p53	Apoptosis
	S8208	Hydroxyfasudil (HA-1100) HCl	69.5532	93.8392		96.4858	101.378		-24.286	-4.89264		ROCK	Cell Cycle
	S7337	SH-4-54	73.4606	97.1918		-0.0909825	4.5677		-23.7312	-4.65868		STAT	JAK/STAT
	S8000	Tenovin-1	12.8231	67.5531		10.0462	14.4976		-54.73	-4.45136		E3 Ligase ,p53	Apoptosis
	S1047	Vorinostat (SAHA, MK0683)	53.1575	77.1142		41.7795	45.6701		-23.9567	-3.89059		Autophagy,HDAC	Epigenetics
	S2930	Pifithrin-μ	51.5676	75.7433		3.68143	7.01281		-24.1757	-3.33138		p53	Apoptosis
	S1068	Crizotinib (PF-02341066)	49.7083	83.7385		60.6538	63.7206		-34.0302	-3.0668		ALK,c-Met	Protein Tyrosine Kinase
	S1208	Doxorubicin (Adriamycin) HCl	9.1301	31.593		3.13506	5.65439		-22.4629	-2.51933		Topoisomerase	DNA Damage
	S8556	AZ31	69.8292	89.8946		83.0552	84.9314		-20.0654	-1.87617		ATM/ATR	DNA Damage
	S3035	Daunorubicin HCl	17.2458	38.7269		1.72748	7.3942		-21.4812	-1.71322		Topoisomerase	DNA Damage
	S6560	PDM2	13.1133	45.4943		12.6845	14.3881		-32.381	-1.70362		AhR	Metabolism
	S1275	BX-912	49.5055	78.1333		69.0353	71.9847		-28.6278	-1.70143		PDK	PI3K/Akt/mTOR
	S8279	Shikonin	5.7961	88.649		0	1.34812		-82.8529	-1.34812		Chloride Channel,Anti-infection	Microbiology
	S7552	CFI-400945	27.0796	66.2571		34.0275	35.2365		-39.1775	-1.20909		PLK	Cell Cycle
	S8523	GSK2256098	39.7447	68.9261		77.4523	78.1908		-29.1814	-0.738513		FAK	Angiogenesis
	S2736	Fedratinib (SAR302503)	60.8674	86.2863		102.689	94.3848		-25.419	-0.695318		JAK	JAK/STAT
	S8196	ML264	61.2731	89.0642		78.1115	78.7301		-27.7911	-0.618591		Others	Others
	S2670	A-674563	24.1441	51.2962		20.09	35.4487		-27.1522	-0.586059		Akt,CDK,PKA	PI3K/Akt/mTOR
	S1558	AT7867	19.8833	80.1716		63.7249	153.104		-60.2882	-0.095885		Akt,S6 Kinase	PI3K/Akt/mTOR
	S2448	Gambogic Acid	7.30408	69.8104		3.45497	12.3962		-62.5063	0.481811		Bcl-2,Caspase	Apoptosis
	S2265	Artesunate	55.8314	83.4929		28.1499	26.9169		-27.6615	1.23295		STAT	JAK/STAT
	S9350	Ethyl 4-Methoxycinnamate	11.113	64.4656		14.0538	12.2995		-53.3527	1.75432		COX2	antiinflammatory,anti-angiogenic,anti-fungal
	S7177	PF-543	25.063	50.6801		35.4832	33.6052		-25.6171	1.87795		S1P Receptor	GPCR & G Protein
	S1048	Tozasertib (VX-680, MK-0457)	44.839	73.2075		58.7984	55.674		-28.3685	3.12439		Aurora Kinase	Cell Cycle
	S7851	AZD3264	68.481	94.9692		72.2653	65.0912		-26.4882	7.17409		IκB/IKK	NF-κB
	S9384	Sophocarpine Monohydrate	75.5682	96.5143		73.8005	63.586		-20.9461	10.2145		AMPK	AMPK
	S3615	Dehydrocostus Lactone	58.8362	80.2653		62.9787	38.9098		-21.4291	24.0689		IκB/IKK	NF-κB
	S1491	Fludarabine	15.2609	36.3029		28.7423	3.02053		-21.042	25.7218		DNA/RNA Synthesis,STAT	JAK/STAT
	S1475	Pimasertib (AS-703026)	25.3941	45.3295		27.1535	35.0847		-19.9354	-7.93112		MEK	MAPK
	S7149	NSC 319726	7.4901	27.4243		3.54832	11.093		-19.9342	-7.54467		p53	Apoptosis
	S8542	Btk inhibitor 2	48.3008	68.0957		28.3443	77.382		-19.7949	-49.0377		BTK	Angiogenesis
	S2542	Phenformin HCl	57.5798	77.3671		31.8916	74.8945		-19.7873	-43.0029		AMPK	PI3K/Akt/mTOR
	S1319	Costunolide	43.9513	63.5791		43.1135	20.4467		-19.6277	22.6668		Telomerase	DNA Damage
	S1511	Lactulose	61.4098	80.8474		89.6211	63.4312		-19.4376	26.1899		Others	Others
	S2198	SGI-1776 free base	70.809	90.193		78.6325	94.1674		-19.384	0.395701		Pim	JAK/STAT
	S1008	Selumetinib (AZD6244)	31.9092	51.2319		33.4872	54.2015		-19.3227	-20.7143		MEK	MAPK
	S9351	2'-Deoxyadenosine monohydrate	52.0087	71.0964		81.5841	73.7969		-19.0877	7.78723		Others	Cancer
	S1782	Azacitidine	18.357	37.3937		22.2196	25.8316		-19.0367	-3.61193		DNA Methyltransferase	DNA Damage
	S7762	TRx0237 (LMTX) mesylate	33.5584	52.4195		17.4754	26.3323		-18.861	-8.85698		Microtubule Associated	Cytoskeletal Signaling
	S7372	PTC-209	20.1656	38.8328		16.4678	26.7537		-18.6672	-10.2858		BMI-1	Cell Cycle
	S1056	AC480 (BMS-599626)	72.2293	90.5327		59.8221	96.7771		-18.3034	-36.955		EGFR,HER2	Protein Tyrosine Kinase
	S1223	Epirubicin HCl	15.0139	33.2916		2.11137	7.17673		-18.2776	-2.82585		Topoisomerase	DNA Damage
	S2703	GSK1838705A	59.0413	77.1142		83.559	87.2081		-18.0728	-0.476799		ALK,IGF-1R	Protein Tyrosine Kinase
	S8318	Alantolactone	39.4687	57.5077		7.49804	2.15699		-18.039	5.34105		TGF-beta/Smad	TGF-beta/Smad
	S7124	SC144	7.4901	25.4498		3.36635	8.15661		-17.9597	-4.79025		P-gp	Transmembrane Transporters
	S1117	Triciribine	20.7284	38.5994		52.7864	48.2124		-17.871	4.57402		Akt	PI3K/Akt/mTOR
	S8788	CH7057288	25.6842	43.4528		39.0368	30.8955		-17.7685	8.1413		Trk receptor	Protein Tyrosine Kinase
	S8339	Miransertib (ARQ 092) HCl	2.48404	20.1381		17.6328	14.5597		-17.654	3.07309		Akt	PI3K/Akt/mTOR
	S1021	Dasatinib	31.0424	48.4087		45.2345	47.8448		-17.3663	-2.61039		Bcr-Abl,c-Kit,Src	Angiogenesis
	S7946	KC7F2	72.0278	89.2666		54.7899	52.6647		-17.2388	2.12523		HIF	Angiogenesis
	S7539	PTC-209 HBr	22.7584	39.9298		14.5572	26.4274		-17.1714	-11.8702		BMI-1	Cell Cycle
	S8132	Deguelin	62.9291	79.9294		20.8462	44.2183		-17.0003	-23.3721		Akt,PI3K	PI3K/Akt/mTOR
	S7505	(S)-crizotinib	4.32121	21.0619		5.54993	9.46166		-16.7407	-3.91173		MTH1	DNA Damage
	S1057	Obatoclax Mesylate (GX15-070)	2.84048	19.5333		3.39098	14.5709		-16.6928	-11.1799		Autophagy,Bcl-2	Apoptosis
	S7436	NH125	-0.288081	16.2352		1.09179	8.15661		-16.5233	-7.06482		CaMK	Neuronal Signaling
	S8764	IITZ-01	3.56019	19.9923		2.00189	5.55153		-16.4322	-3.54965		Autophagy	Autophagy
	S1343	Ginkgolide B	71.543	87.7155		98.8649	76.4427		-16.1725	22.4222		PAFR	GPCR & G Protein
	S1025	Gefitinib (ZD1839)	24.7485	40.3539		16.1267	47.9129		-15.6054	-31.7862		EGFR	Protein Tyrosine Kinase
	S2722	JTC-801	78.7218	94.2695		84.2628	100.257		-15.5477	0.740091		Opioid Receptor	Neuronal Signaling
	S6579	RCGD423	92.0153	107.381		84.8994	87.4888		-15.366	-2.58939		P-gp	Transmembrane Transporters
	S1036	PD0325901	25.1253	40.1785		25.2035	26.6516		-15.0531	-1.44804		MEK	MAPK
	S8567	Tucidinostat (Chidamide)	43.7395	58.753		6.85261	7.96524		-15.0136	-1.11263		HDAC	Epigenetics
	S2741	Niraparib (MK-4827)	37.9131	52.9257		23.1269	46.3743		-15.0126	-23.2474		PARP	DNA Damage
	S8106	NSC59984	68.4492	83.4588		36.3367	54.1943		-15.0096	-17.8577		p53	Apoptosis
	S1556	PHT-427	64.0957	79.0814		98.7205	67.1488		-14.9856	31.5717		Akt,PDK	PI3K/Akt/mTOR
	S2284	Colchicine	11.5648	26.1577		9.91703	18.4855		-14.5929	-9.07804		Microtubule Associated	Cell Cycle
	S8591	FX1	82.6473	97.1057		86.6201	83.7557		-14.4584	2.86435		Bcl-6	Apoptosis
	S9380	5,7-Dihydroxy-4-methylcoumarin	88.2369	102.592		94.5569	81.4551		-14.3555	13.1018		Others	anti-oxidant
	S1049	Y-27632 2HCl	69.4716	83.6905		77.6374	114.392		-14.2189	-36.7547		Autophagy,ROCK	Cell Cycle
	S1481	Zosuquidar (LY335979) 3HCl	84.1998	98.1762		93.604	95.2547		-13.9763	4.27305		P-gp	Transmembrane Transporters
	S2195	Lexibulin (CYT997)	11.5648	25.1385		10.109	16.3107		-13.5737	-11.2273		Microtubule Associated	Cytoskeletal Signaling
	S3822	Schisandrin A	81.1331	94.6388		101.173	99.7629		-13.5057	1.41058		AdipoR	Metabolism
	S1721	Azathioprine	15.383	28.8461		18.4875	30.2053		-13.4631	-11.7178		Rho	Cell Cycle
	S1130	YM155 (Sepantronium Bromide)	1.01446	14.4377		-0.447866	0.434953		-13.4232	-0.882819		Survivin	Apoptosis
	S9101	Ingenol	84.9359	98.3297		82.6163	84.2385		-13.3938	-1.62216		Cancer	PKC
	S3800	Lycorine hydrochloride	10.8046	24.0634		11.7017	17.8714		-13.2588	-6.16968		HCV Protease	Proteases
	S8597	LYN-1604	48.5712	61.8131		62.1355	66.8598		-13.2419	-4.72429		Hedgehog/Smoothened	Stem Cells & Wnt
	S3807	Dehydroandrographolide	80.8384	93.9928		48.5159	77.1409		-13.1544	-28.625		Chloride Channel	Transmembrane Transporters
	S3609	Berbamine (dihydrochloride)	17.3857	30.5234		34.3819	33.4805		-13.1378	0.901371		Bcr-Abl	Angiogenesis
	S1703	Divalproex Sodium	83.8738	96.9384		106.303	87.3631		-13.0646	18.9401		HDAC	Epigenetics
	S2254	4-Demethylepipodophyllotoxin(NSC-122819,VM-26)	11.2966	24.3356		10.5844	13.8926		-13.039	-3.30825		Microtubule Associated	Cytoskeletal Signaling
	S8036	Butein	79.7654	92.5936		52.6511	90.8631		-12.8282	-38.212		EGFR	Protein Tyrosine Kinase
	S8362	Irbinitinib (ARRY-380, ONT-380)	61.8251	74.5316		51.8271	77.1123		-12.7065	-25.2852		HER2	Protein Tyrosine Kinase
	S2332	Neohesperidin	84.1816	96.551		107.645	82.4873		-12.3694	25.1578		ROS	Immunology & Inflammation
	S9108	Timosaponin A3	25.4299	37.5367		58.9787	83.0316		-12.1067	-24.053		ROS	transporter
	S3847	Panaxatriol	52.5499	64.4384		59.5602	45.9226		-11.8885	13.6376		Others	Others
	S1241	Vincristine sulfate	10.1332	21.9779		16.6099	19.982		-11.8447	-3.37211		Autophagy,Microtubule Associated	Cytoskeletal Signaling
	S8355	APS-2-79 HCl	51.0609	62.9055		33.9472	51.2285		-11.8446	-17.2813		MEK	MAPK
	S1142	Alvespimycin (17-DMAG) HCl	12.985	24.7988		11.3246	25.0098		-11.8138	-13.6852		HSP (e.g. HSP90)	Cytoskeletal Signaling
	S7644	PF-431396	4.63816	16.4496		5.06532	3.55043		-11.8115	1.51489		FAK	Angiogenesis
	S3777	Gentiopicroside	85.2585	97.0613		97.0976	85.2848		-11.8028	11.8128		P450 (e.g. CYP17)	Metabolism
	S3867	(E)-Cardamoni	86.9283	98.6763		94.5995	96.1434		-11.748	-1.54388		NF-κB,Calcium Channel	NF-κB
	S8041	Cobimetinib (GDC-0973, RG7420)	29.8085	41.5218		10.8763	19.1433		-11.7133	-8.26699		MEK	MAPK
	S1373	Daptomycin	68.1246	79.6701		92.4376	69.4723		-11.5455	22.9653		Anti-infection,DNA/RNA Synthesis	DNA Damage
	S8001	Ricolinostat (ACY-1215)	39.5607	51.1035		7.6824	12.7224		-11.5428	-5.03996		HDAC	Epigenetics
	S8801	CC-90003	8.13758	19.5843		9.47046	24.3785		-11.4468	-14.908		ERK	MAPK
	S1331	Fluconazole	69.8338	81.2399		79.1497	60.8754		-11.4061	18.2743		P450 (e.g. CYP17)	Metabolism
	S7470	Triapine	9.79474	21.0619		4.00323	9.78793		-11.2671	-5.7847		DNA/RNA Synthesis	DNA Damage
	S2321	Magnolol	72.6677	83.8886		44.5894	78.363		-11.2209	-33.7736		NF-κB	NF-κB
	S9307	Shanzhiside methyl ester	90.015	101.119		94.1965	85.1681		-11.1039	9.0284		GLP-1	Cancer
	S3871	Muscone	96.1614	107.236		104	108.812		-11.0744	-4.8114		Immunology & Inflammation related	Immunology & Inflammation
	S8561	HJC0152	28.9901	39.9847		27.4104	46.3432		-10.9946	-18.9328		STAT	JAK/STAT
	S8481	SRT3025 HCl	38.9167	49.8261		29.9098	33.9726		-10.9094	-4.06279		Sirtuin	DNA Damage
	S2720	ZM 336372	78.7761	89.6797		97.8107	68.634		-10.9035	29.1767		Raf	MAPK
	S9179	Catharanthine hemitartrate	84.1731	95.0657		88.391	83.273		-10.8926	5.11799		Others	Cancer
	S2662	ICG-001	14.8593	25.7278		34.4694	38.2588		-10.8685	-3.78939		Wnt/beta-catenin	Stem Cells & Wnt
	S1482	Daclatasvir (BMS-790052)	21.3652	32.182		44.4134	28.1142		-10.8168	16.2992		HCV Protease	Proteases
	S1289	Carmofur	42.8526	53.5712		41.5969	31.1347		-10.7187	10.4622		DNA/RNA Synthesis	DNA Damage
	S1362	Rigosertib (ON-01910)	13.5937	24.2893		11.7725	22.1826		-10.6956	-11.6262		PLK	Cell Cycle
	S9105	Ginsenoside CK	82.1387	92.8216		87.544	94.8588		-10.683	-7.31477		cell cycle arrest	Cancer
	S8402	KRIBB11	71.2092	81.7979		82.7257	59.3172		-10.5886	23.4085		HSP (e.g. HSP90)	Cytoskeletal Signaling
	S9474	Acetylharpagide	80.4579	90.9886		87.7101	82.3833		-10.5308	5.32682		Immunology & Inflamm	Immunology & Inflammation
	S2622	PP121	47.0708	57.5808		42.7392	52.4119		-10.5101	-1.47016		DNA-PK,mTOR,PDGFR,Src,VEGFR,Bcr-Abl	Protein Tyrosine Kinase
	S2730	Crenolanib (CP-868596)	87.8519	98.346		66.0922	81.7712		-10.4941	0.188782		PDGFR	Protein Tyrosine Kinase
	S2922	Icotinib	54.0835	64.5032		28.7245	71.8802		-10.4197	-43.1557		EGFR	Protein Tyrosine Kinase
	S8426	10074-G5	91.6336	101.936		92.4484	88.1669		-10.3023	4.2815		c-Myc	Cell Cycle
	S2692	TG101209	64.7223	74.5663		71.6585	84.3809		-9.84405	-0.620808		c-RET,FLT3,JAK	JAK/STAT
	S9452	10-Undecenoic acid	88.9037	98.7245		89.1515	84.4719		-9.8208	4.67964		Others	Others
	S1229	Fludarabine Phosphate	32.9635	42.7785		45.8577	3.71758		-9.81499	42.1401		DNA/RNA Synthesis	DNA Damage
	S8605	C188-9	78.5785	88.3335		82.5393	77.2387		-9.75508	5.3006		STAT	JAK/STAT
	S1069	Luminespib (AUY-922, NVP-AUY922)	14.2024	23.9496		11.8365	36.1011		-9.74717	-24.2647		HSP (e.g. HSP90)	Cytoskeletal Signaling
	S1582	H 89 2HCl	32.3531	41.9936		34.2308	83.4132		-9.6405	-49.1824		PKA,S6 Kinase	PI3K/Akt/mTOR
	S3728	Grazoprevir	66.203	75.7433		73.5628	72.3903		-9.54031	1.17247		HCV Protease	Proteases
	S1033	Nilotinib (AMN-107)	57.6627	67.198		97.7297	44.02		-9.53537	53.7097		Bcr-Abl	Angiogenesis
	S2283	Cinchonine(LA40221)	88.8523	98.3317		80.8464	67.5094		-9.47936	13.3371		Others	Angiogenesis
	S2341	(-)-Parthenolide	89.0692	98.5159		95.5234	87.6431		-9.44666	-4.58935		HDAC,NF-κB,Mdm2,p53	NF-κB
	S1312	Streptozotocin (STZ)	69.3455	78.6889		98.3594	82.2515		-9.34343	16.1079		DNA alkylator	DNA Damage
	S3612	Rosmarinic acid	101.858	111.112		107.024	123.742		-9.25339	-16.7179		IκB/IKK	NF-κB
	S1100	MLN8054	41.4568	50.7056		57.3688	50.0091		-9.24875	7.35974		Aurora Kinase	Cell Cycle
	S2605	Idebenone	81.7261	90.9661		66.0664	60.0547		-9.23993	6.01166		ROS	Immunology & Inflammation
	S2485	Mitoxantrone 2HCl	1.82602	11.0406		1.21564	8.91654		-9.21455	-3.32824		Topoisomerase	DNA Damage
	S3895	Sophoridine	98.0276	107.236		88.3542	105.418		-9.20814	-17.0642		Others	Others
	S2247	Buparlisib (BKM120, NVP-BKM120)	79.1276	88.1547		81.9595	83.511		-9.02717	-2.00194		PI3K	PI3K/Akt/mTOR
	S7707	Verdinexor (KPT-335)	11.7318	20.6169		5.14974	4.14217		-8.88506	1.00758		CRM1	Transmembrane Transporters
	S7483	DMOG	86.1361	94.9978		93.1661	91.0277		-8.86169	2.13834		Hydroxylase,HIF	Metabolism
	S1181	ENMD-2076	50.317	59.1095		53.0401	57.6313		-8.79252	-4.59117		Aurora Kinase,FLT3,VEGFR	Angiogenesis
	S3841	Eleutheroside B	85.9461	94.6388		92.956	92.7501		-8.69272	0.205924		Immunology & Inflammation related	Immunology & Inflammation
	S3840	Baohuoside I	84.5709	93.1853		106.17	94.5598		-8.61436	11.6099		ROS	Immunology & Inflammation
	S7292	RG2833 (RGFP109)	58.7685	67.3541		29.8423	29.3638		-8.58565	0.478474		HDAC	Epigenetics
	S1264	PD173074	14.4063	22.9591		16.1766	20.2143		-8.55283	-4.03776		FGFR,VEGFR	Angiogenesis
	S2686	NVP-BSK805 2HCl	86.2288	94.7791		94.8196	97.8645		-8.55032	-0.849351		JAK	JAK/STAT
	S1525	Adavosertib （MK-1775）	10.1332	18.642		16.971	22.0731		-8.50878	-5.10217		Wee1	Cell Cycle
	S1141	Tanespimycin (17-AAG)	24.3469	32.782		18.1706	33.4914		-8.43507	-15.3208		HSP (e.g. HSP90)	Cytoskeletal Signaling
	S1155	S3I-201	80.5267	88.9541		73.9362	66.4792		-8.42732	7.45703		STAT	JAK/STAT
	S1278	Altretamine	76.7928	85.1645		95.3985	71.5634		-8.37176	23.8351		DNA alkylator	DNA Damage
	S7891	CC-115	6.82082	15.1337		1.94171	5.62151		-8.31284	-3.6798		DNA-PK,mTOR	DNA Damage
	S1028	Lapatinib (GW-572016) Ditosylate	82.5767	90.8724		58.4145	92.8625		-8.2957	-34.448		EGFR,HER2	Protein Tyrosine Kinase
	S8272	XMD8-87	69.0012	77.2305		76.2164	80.8871		-8.22929	-4.67069		ACK	Protein Tyrosine Kinase
	S7617	Tasquinimod	92.4903	100.672		90.9225	98.5244		-8.18141	-7.60183		HDAC	Angiogenesis
	S1249	JNJ-7706621	82.3738	90.5327		65.2605	71.3323		-8.15888	-12.7556		Aurora Kinase,CDK	Cell Cycle
	S8429	PNU-74654	87.7695	95.9153		83.5496	70.6414		-8.14576	12.9083		Wnt/beta-catenin	Stem Cells & Wnt
	S1538	Telaprevir (VX-950)	57.2588	65.3451		78.572	46.7021		-8.0863	31.8699		HCV Protease	Proteases
	S2867	WHI-P154	24.6927	32.711		24.1581	52.403		-8.01837	-28.2449		EGFR,JAK	JAK/STAT
	S1022	Ridaforolimus (Deforolimus, MK-8669)	59.4214	67.3735		83.3655	70.0726		-7.95204	13.2928		mTOR	PI3K/Akt/mTOR
	S3921	Lathyrol	100.778	108.689		67.2518	116.729		-7.91136	-49.4776		Others	Others
	S3792	Guggulsterone E&Z	91.7413	99.6453		48.0557	132.339		-7.90399	-84.2828		FXR	Metabolism
	S1064	Masitinib (AB1010)	88.2577	96.1379		90.6609	93.7324		-7.88025	-3.07155		c-Kit,PDGFR	Protein Tyrosine Kinase
	S2389	Naringin Dihydrochalcone	96.9989	104.861		88.8785	88.1312		-7.86182	0.747318		P450 (e.g. CYP17)	Metabolism
	S7693	AZD6738	32.7399	40.5757		2.44824	9.76367		-7.83581	-7.31544		ATM/ATR	PI3K/Akt/mTOR
	S1786	Verteporfin	82.5767	90.3629		84.1988	94.1674		-7.78613	-1.86608		VDA,Hippo pathway	Angiogenesis
	S8685	AS1517499	40.6879	48.3488		13.0123	26.7922		-7.66097	-13.7799		STAT	JAK/STAT
	S3641	Osalmid	91.3484	98.9993		93.6134	68.3183		-7.65089	25.295		Others	Others
	S3909	Catalpol	90.2679	97.8688		94.5337	79.6293		-7.60086	14.9044		Others	Others
	S1514	Cyclosporine	19.2898	26.8837		22.315	24.1643		-7.59398	-1.84926		phosphatase,Immunology & Inflammation related	Others
	S7087	GSK2334470	30.2485	37.7358		45.1273	45.3507		-7.48738	-0.223415		PDK	PI3K/Akt/mTOR
	S1457	Atazanavir Sulfate	64.8282	72.2132		89.8378	54.3696		-7.38501	35.4682		HIV Protease	Proteases
	S8666	BAY 1895344 (BAY-1895344)	16.7838	24.0724		1.53991	8.20661		-7.28867	-6.6667		ATM/ATR	DNA Damage
	S8298	CZ415	30.3605	37.5772		21.2582	22.918		-7.21667	-1.65981		mTOR	PI3K/Akt/mTOR
	S1367	Amonafide	87.8519	94.9489		76.649	78.7265		-7.09705	-23.4436		Topoisomerase	DNA Damage
	S2700	KX2-391	17.2458	24.2893		14.9715	36.7535		-7.04351	-12.7155		Src	Angiogenesis
	S3778	Patchouli alcohol	85.8478	92.8623		95.5856	82.5702		-7.01445	13.0154		Immunology & Inflammation related	Immunology & Inflammation
	S3884	Jatrorrhizine	80.7402	87.6943		38.7207	85.0586		-6.95412	-46.3379		AChR	Neuronal Signaling
	S1260	Cinacalcet HCl	93.7357	100.554		96.6751	108.956		-6.81842	0.66284		CaSR	GPCR & G Protein
	S7223	RepSox	90.7454	97.4111		72.877	62.969		-6.66574	9.90798		TGF-beta/Smad	TGF-beta/Smad
	S1567	Pomalidomide	66.5375	73.1944		98.3594	57.8548		-6.65695	40.5045		TNF-alpha	Apoptosis
	S3899	Hederagenin	93.5093	100.13		94.5337	88.9043		-6.62046	5.62941		Others	Others
	S7492	Uprosertib (GSK2141795)	10.3709	16.8934		18.1965	32.6264		-6.52247	-14.4299		Akt	PI3K/Akt/mTOR
	S3887	L-Rhamnose monohydrate	93.7058	100.13		99.0698	84.6062		-6.42401	14.4636		Others	Others
	S8820	PTC596	4.44519	10.8671		1.87384	3.71305		-6.42188	-1.83921		BMI-1	Cell Cycle
	S2780	I-BET151 (GSK1210151A)	28.4075	34.7325		21.8748	30.1433		-6.32502	-8.26848		Epigenetic Reader Do	Epigenetics
	S9451	Uridine 5'-monophosphate	33.1166	39.4161		25.1527	37.5946		-6.2995	-12.4419		DNA/RNA Synthesis	DNA Damage
	S1526	Quizartinib (AC220)	24.9058	31.2008		42.5357	32.9935		-6.29507	9.54222		FLT3	Angiogenesis
	S1950	Metformin HCl	80.5971	86.8564		95.109	75.1069		-6.25926	20.0021		Autophagy	Autophagy
	S1732	Mitotane	72.6418	78.8851		92.0043	69.937		-6.24331	22.0673		Others	Others
	S3874	Curcumenol	103.43	109.658		97.2291	111.3		-6.22831	-14.071		NF-κB	NF-κB
	S8195	Oclacitinib?maleate	105.71	111.901		73.4973	86.8188		-6.19133	-13.3215		JAK	JAK/STAT
	S1007	Roxadustat (FG-4592)	71.7329	77.9006		72.9668	79.3557		-6.16773	-6.38893		HIF	Angiogenesis
	S7854	Ulixertinib (BVD-523, VRT752271)	54.2937	60.3153		21.6965	46.4514		-6.02158	-24.755		ERK	MAPK
	S7642	D 4476	54.2937	60.3153		68.6351	62.4283		-6.02158	6.20676		Casein Kinase	Metabolism
	S7326	Tasisulam	47.5333	53.5323		56.955	69.4943		-5.99894	-12.5392		Caspase	Apoptosis
	S1084	Brivanib (BMS-540215)	58.9189	64.9172		66.1812	83.2487		-5.99822	-17.0674		FGFR,VEGFR	Protein Tyrosine Kinase
	S7743	CCT196969	5.72949	11.6244		4.05226	2.36695		-5.89491	1.68531		Raf,Src	MAPK
	S9414	Cyasterone	83.125	88.9626		93.0434	80.9909		-5.8376	12.0524		EGFR	Cancer
	S1204	Melatonin	76.6323	82.4623		79.3999	77.559		-5.83003	1.84087		MT Receptor	GPCR & G Protein
	S2934	Ensartinib (X-396) dihydrochloride	82.9027	88.5942		98.1604	73.1007		-5.69148	25.0597		ALK	Angiogenesis
	S1053	Entinostat (MS-275)	91.301	96.9872		97.3149	93.5149		-5.68616	3.79993		HDAC	Epigenetics
	S3906	Astragalus polyphenols	89.1875	94.8003		95.5856	82.1177		-5.61283	13.4678		Immunology & Inflammation related	Immunology & Inflammation
	S2475	Imatinib (STI571)	91.0981	96.6475		93.2841	100.039		-5.54934	-11.4088		PDGFR	Protein Tyrosine Kinase
	S7152	C646	73.4606	78.982		52.224	48.2871		-5.52144	3.93684		Histone Acetyltransferase	Epigenetics
	S9146	Anwuligan	86.716	92.2096		88.545	91.9623		-5.49357	-3.41737		Neurological Disease	Others
	S7307	GSK2606414	43.2121	48.7056		35.5742	38.8254		-5.49347	-3.25129		PERK	Apoptosis
	S1835	Azithromycin	48.3365	53.8153		75.1414	53.3997		-5.47879	21.7417		Anti-infection,Autophagy	Autophagy
	S2261	Andrographolide	93.7357	99.1953		89.4452	102.649		-5.45958	-10.5133		NF-κB	NF-κB
	S3756	Methyl salicylate	99.2063	104.652		104	93.8812		-5.44545	10.1191		TRPV	Transmembrane Transporters
	S2333	Nobiletin	73.1022	78.5466		94.8838	69.6801		-5.44442	25.2037		MMP	Proteases
	S7161	Motolimod (VTX-2337)	29.9604	35.3225		23.3825	44.0457		-5.36212	-20.6632		TLR	Immunology & Inflammation
	S2151	Sonidegib (Erismodegib, NVP-LDE225)	83.3126	88.637		75.4417	79.6654		-5.32438	-4.22375		Hedgehog/Smoothened	Stem Cells & Wnt
	S3880	Schisantherin A	86.5354	91.7318		91.444	75.1049		-5.19639	16.339		OX Receptor	Others
	S8401	Erdafitinib (JNJ-42756493)	20.9764	26.1587		32.0521	32.0852		-5.18235	-0.0331267		FGFR	Angiogenesis
	S8039	PU-H71	17.9403	23.0446		11.4531	27.232		-5.10427	-15.7789		HSP (e.g. HSP90)	Cytoskeletal Signaling
	S7393	Aloxistatin	83.8315	88.8548		80.1556	73.4095		-5.02329	6.74612		Cysteine Protease	Proteases
	S2308	Hesperetin	85.8109	90.8134		97.6613	61.6484		-5.00244	36.0129		TGF-beta/Smad,Histamine Receptor	TGF-beta/Smad
	S8839	Borussertib	92.4599	97.4352		92.2506	88.6491		-4.97533	3.6015		Akt	PI3K/Akt/mTOR
	S1458	VX-745	63.7295	68.6811		60.0122	48.7932		-4.95162	11.219		p38 MAPK	MAPK
	S8804	PF-06700841	98.1595	103.022		87.929	91.2382		-4.86229	-3.30922		JAK	JAK/STAT
	S9212	Melamine	91.0391	95.8817		94.7046	82.5489		-4.84255	12.1557		Others	Others
	S2057	Cyclophosphamide Monohydrate	79.185	83.8886		104.042	75.324		-4.70358	28.718		DNA alkylator	DNA Damage
	S7796	GSK2879552 2HCl	86.7608	91.4599		81.3828	67.1622		-4.69911	14.2206		Histone Demethylase	Epigenetics
	S8526	GDC-0575 (ARRY-575, RG7741)	16.2843	20.9685		2.80147	10.2457		-4.68421	-7.44423		Chk	Cell Cycle
	S9033	Incensole acetate	97.1423	101.798		97.3225	89.3073		-4.65547	8.01521		NF-κB	NF-κB
	S2679	Flavopiridol HCl	2.84048	7.47362		7.22984	7.17673		-4.63314	-10.7034		CDK	Cell Cycle
	S7329	IOWH032	80.0864	84.6863		72.1491	69.168		-4.59984	2.98109		CFTR	Transmembrane Transporters
	S2225	TAME	79.2937	83.8886		91.2806	61.6484		-4.59496	29.6322		APC,E3 Ligase	Cell Cycle
	S8314	5-Iodotubercidin	2.76005	7.26631		6.67408	8.08871		-4.50626	-1.41462		Adenosine Receptor	GPCR & G Protein
	S1189	Aprepitant	79.0192	83.5151		36.3072	36.2341		-4.49584	0.0730253		Substance P	Others
	S2101	Gabexate Mesylate	83.9644	88.4392		97.5862	72.7191		-4.4748	24.8671		Serine Protease	Proteases
	S1532	AZD7762	16.4342	20.8922		2.30331	10.8738		-4.45798	-0.907014		Chk	Cell Cycle
	S7214	Skepinone-L	70.5798	75.0329		68.4188	64.2741		-4.45315	4.14478		p38 MAPK	MAPK
	S7091	Zotarolimus(ABT-578)	64.242	68.6705		39.3044	54.1599		-4.42848	-14.8554		mTOR	PI3K/Akt/mTOR
	S9521	Pentostatin	94.6824	99.0929		97.2235	82.6154		-4.41043	14.6081		DNA/RNA synthesis	DNA damage
	S2797	Lonafarnib	63.0428	67.4435		66.582	67.0109		-4.40077	-0.428919		Transferase	Metabolism
	S9038	Calycosin	93.3278	97.7177		95.2436	84.7212		-4.38989	10.5224		Cancer	Others
	S7414	Caffeic Acid Phenethyl Ester	68.2751	72.6196		33.6635	38.1729		-4.34445	-4.5094		NF-κB	NF-κB
	S2343	Phlorizin	86.6799	91.0112		92.4817	76.8435		-4.33132	15.6382		SGLT	GPCR & G Protein
	S3648	Amlexanox	96.1614	100.453		114.256	103.835		-4.29141	10.4208		Immunology & Inflammation related	Immunology & Inflammation
	S8200	MK-4101	91.6336	95.9153		93.2724	85.201		-4.28169	8.07132		Hedgehog/Smoothened	Stem Cells & Wnt
	S2342	Phloretin	80.8144	85.0757		84.2244	77.9288		-4.26136	6.29559		SGLT	GPCR & G Protein
	S3878	Bavachinin	89.0892	93.3468		94.6652	91.619		-4.25756	3.04626		PPAR	Metabolism
	S7958	Lificiguat(YC-1)	89.2163	93.4339		77.2462	83.7309		-4.21757	-6.48475		HIF	Angiogenesis
	S2526	Alizarin	82.0539	86.1881		97.2951	81.1551		-4.13413	16.1401		P450 (e.g. CYP17)	Metabolism
	S3685	4-Biphenylacetic acid	87.6159	91.7318		98.0837	83.0226		-4.11592	15.0611		Immunology & Inflammation related	Immunology & Inflammation
	S3038	Fosaprepitant dimeglumine salt	62.9616	67.0224		81.9775	71.9379		-4.06072	10.0396		Others	Others
	S3842	Isoquercitrin	80.642	84.6258		86.7107	83.0226		-3.98385	3.68809		Wnt/beta-catenin	Stem Cells & Wnt
	S8664	GSK3326595 (EPZ015938)	84.1731	88.1295		64.7533	72.1699		-3.95649	-7.4166		Histone Methyltransferase	Epigenetics
	S1209	Fluorouracil (5-Fluoracil, 5-FU)	40.4518	44.3893		34.9853	26.951		-3.93749	8.03429		DNA/RNA Synthesis	DNA Damage
	S1756	Enoxacin	100.149	104.069		99.1626	95.0775		-3.92039	4.0851		Topoisomerase	DNA Damage
	S1120	Everolimus (RAD001)	52.0095	55.7937		60.4532	58.0944		-3.7842	2.35879		mTOR	PI3K/Akt/mTOR
	S7663	Ruboxistaurin (LY333531 HCl)	43.6532	47.3749		15.5337	8.28433		-3.72168	7.24932		PKC	TGF-beta/Smad
	S1156	Capecitabine	80.1499	83.866		78.4305	61.6879		-3.7161	16.7426		DNA/RNA Synthesis	DNA Damage
	S2610	Lonidamine	81.9447	85.6367		101.493	80.2276		-3.69208	21.2657		Others	Others
	S2238	Palomid 529 (P529)	86.1368	89.8241		101.865	64.6874		-3.68732	37.1776		mTOR	PI3K/Akt/mTOR
	S8793	ULK-101	96.1251	99.7577		92.5487	73.8595		-3.63263	18.6892		Autophagy	Autophagy
	S8180	PF-CBP1 HCl	90.2536	93.8392		66.1641	64.44		-3.58563	1.72402		Epigenetic Reader Domain	Epigenetics
	S2843	BI-D1870	40.7538	44.2885		17.4557	32.462		-3.53472	-15.0064		S6 Kinase	PI3K/Akt/mTOR
	S1790	Rifaximin	83.5299	87.0542		96.235	70.7654		-3.52433	25.4696		DNA/RNA Synthesis	DNA Damage
	S9259	Lithospermic acid	89.126	92.6463		92.1064	81.223		-3.52035	10.8835		HIV	Cancer
	S8095	Tubercidin	-0.55201	2.90652		0.0823961	0.808871		-3.45853	-0.726475		DNA/RNA Synthesis	DNA Damage
	S2492	Novobiocin Sodium	84.0206	87.4744		111.289	80.6913		-3.45385	30.5978		Topoisomerase	DNA Damage
	S3733	Boceprevir	84.0798	87.5328		91.6412	82.7964		-3.453	8.84479		HCV Protease	Proteases
	S8474	LF3	85.0095	88.4414		78.3587	77.9212		-3.43189	0.437468		Wnt/beta-catenin	Stem Cells & Wnt
	S7668	Picropodophyllin (PPP)	15.0058	18.4236		7.85125	15.6811		-3.41778	-7.8298		IGF-1R	Protein Tyrosine Kinase
	S1150	Paclitaxel	17.4621	20.8788		23.0004	21.2613		-3.41665	1.73906		Autophagy,Microtubule Associated	Cytoskeletal Signaling
	S7304	CPI-203	53.8711	57.262		17.1047	35.2365		-3.39087	-18.1318		Epigenetic Reader Domain	Epigenetics
	S2899	GNF-2	95.4928	98.8682		51.7041	91.3574		-3.37533	-39.6533		Bcr-Abl	Angiogenesis
	S2383	Gastrodin	92.0024	95.3639		104.567	82.9215		-3.36158	21.6459		Immunology & Inflammation related	Immunology & Inflammation
	S9143	Ammonium Glycyrrhizate	90.2762	93.6376		95.0126	97.5139		-3.36141	-2.50127		Others	Others
	S1300	Tegafur (FT-207, NSC 148958)	85.3389	88.6967		95.5429	72.2605		-3.35784	23.2825		DNA/RNA Synthesis	DNA Damage
	S8379	YU238259	67.0692	70.3794		100.935	97.6037		-3.31023	3.33147		DNA-PK	DNA Damage
	S8228	NT157	17.6643	20.9685		5.93252	16.7167		-3.30419	-10.7841		IGF-1R	Protein Tyrosine Kinase
	S8112	MS023	74.7973	78.0609		44.9883	60.6653		-3.26362	-15.677		Histone Methyltransferase	Epigenetics
	S8791	Zanubrutinib (BGB-3111)	55.9458	59.161		22.0977	75.5491		-3.2152	-53.4514		BTK	Protein Tyrosine Kinase
	S8169	GSK481	81.6974	84.912		92.6132	86.2795		-3.2146	6.33366		TNF-alpha	Apoptosis
	S6607	YL-109	99.5722	102.777		96.791	88.185		-3.20448	8.60609		Others	Others
	S3837	Echinocystic acid	101.858	104.975		105.512	115.824		-3.1164	-10.3122		Immunology & Inflammation related	Immunology & Inflammation
	S3001	Clevudine	90.0715	93.1853		95.0597	92.9763		-3.11382	2.08338		DNA/RNA Synthesis	DNA Damage
	S8215	BAY 1217389	17.6643	20.7609		7.91002	16.7167		-3.09658	-8.80664		Kinesin,Serine/threonin kinase	Cytoskeletal Signaling
	S7252	Selinexor (KPT-330)	5.47353	8.55638		3.54832	3.91517		-3.08285	-0.366854		CRM1	Transmembrane Transporters
	S9378	4',5-Dihydroxyflavone	1.77807	4.78888		3.74768	5.56958		-3.0108	-1.8219		androgen receptor	Others
	S7980	VPS34-IN1	33.2856	36.1892		7.93567	16.5687		-2.90358	-8.63299		PI3K	PI3K/Akt/mTOR
	S9122	Tectorigenin	81.3758	84.2535		89.6999	79.8938		-2.87772	9.80611		Inflammation/Immunology	Others
	S3894	Cycloastragenol	102.153	104.975		89.669	111.753		-2.82173	-22.0835		Telomerase	DNA Damage
	S2680	Ibrutinib (PCI-32765)	38.5686	41.3482		32.2598	90.4299		-2.77959	-58.1701		BTK	Angiogenesis
	S2601	Gliclazide	80.8521	83.6153		106.649	79.532		-2.76321	27.117		Potassium Channel	Transmembrane Transporters
	S7769	BP-1-102	95.7643	98.4784		65.1738	58.8779		-2.71414	6.29589		STAT	JAK/STAT
	S8483	CBL0137 (CBL-0137)	-0.828014	1.86848		1.23594	1.61774		-2.69649	-0.3818		p53,NF-κB	Apoptosis
	S1907	Metronidazole	78.8592	81.5144		61.3292	49.4924		-2.65524	11.8368		DNA/RNA Synthesis	DNA Damage
	S3766	Tanshinone IIA sulfonate (sodium)	82.3118	84.9488		107.222	93.6549		-2.63704	13.5666		CaMK	Neuronal Signaling
	S8294	Olmutinib (HM61713, BI 1482694)	1.10402	3.73696		4.03741	6.74059		-2.63294	-2.70318		EGFR,BTK	Protein Tyrosine Kinase
	S7723	PRIMA-1	100.675	103.304		79.5255	76.6301		-2.62837	2.8955		p53	Apoptosis
	S3022	Cabazitaxel	28.5832	31.1694		46.741	45.0177		-2.58622	1.72324		Microtubule Associated	Cytoskeletal Signaling
	S7612	PX-478 2HCl	91.9446	94.5305		80.8763	87.2813		-2.58589	-6.40503		HIF	Angiogenesis
	S3773	Tyrosol	85.1603	87.6943		114.321	80.308		-2.53403	34.0134		Others	Others
	S7954	CP21R7 (CP21)	82.3955	84.8801		47.8673	63.6118		-2.48458	-15.7445		Wnt/beta-catenin	Stem Cells & Wnt
	S9189	Oroxin A	87.7332	90.1696		83.3863	81.1007		-2.43634	2.28562		ER	Others
	S1005	Axitinib	80.9036	83.3396		82.4842	64.383		-2.43598	18.1013		c-Kit,PDGFR,VEGFR	Protein Tyrosine Kinase
	S7679	YK-4-279	24.5549	26.9774		13.5919	22.1902		-2.42244	-8.59822		DNA/RNA Synthesis	Cell Cycle
	S7975	Favipiravir (T-705)	90.5805	92.9952		95.3969	80.7722		-2.41475	14.6247		DNA/RNA Synthesis	DNA Damage
	S7649	MI-773 (SAR405838)	66.2983	68.6498		55.803	51.4812		-2.35142	4.32177		p53,Mdm2	Apoptosis
	S3151	Gliquidone	85.8478	88.1788		94.6652	87.0946		-2.33096	7.57065		Potassium Channel	Transmembrane Transporters
	S8126	MK571	84.4575	86.7805		84.456	91.9416		-2.32303	-7.48565		LTR	Immunology & Inflammation
	S8555	Asciminib (ABL001)	66.2412	68.5109		48.6961	76.0338		-2.26977	-27.3378		Bcr-Abl	Angiogenesis
	S9236	α-Cyperone	21.3369	23.576		23.3509	39.2191		-2.23911	-15.8682		Inflammation/Immunology	Others
	S3754	4-Hydroxybenzoic acid	90.3661	92.5393		99.9244	90.4879		-2.17315	9.43653		Others	Others
	S7380	Leupeptin Hemisulfate	83.8315	86.0026		82.6121	79.9347		-2.17116	2.67736		Cysteine Protease,Serine Protease	Proteases
	S2045	Doxifluridine	84.2902	86.4607		72.8143	51.6631		-2.17043	21.1512		Phosphorylase	Others
	S3634	6-Hydroxyflavone (6-HF)	88.5981	90.7628		105.907	84.6062		-2.16468	21.3006		GABA Receptor	Transmembrane Transporters
	S3911	Veratramine	68.9533	70.8983		39.0494	64.2464		-1.94504	-25.197		Sodium Channel	Transmembrane Transporters
	S1299	Floxuridine	94.5473	96.4776		90.9168	91.5576		-1.93033	-13.4056		DNA/RNA Synthesis	DNA Damage
	S2759	CUDC-907	5.27517	7.13391		0.76777	2.60972		-1.85874	-1.61918		HDAC,PI3K	Cytoskeletal Signaling
	S7871	LJI308	84.5781	86.4154		72.4341	78.7011		-1.83722	-6.26704		S6 Kinase	PI3K/Akt/mTOR
	S3627	Tryptamine	81.2313	83.0108		104.592	81.2129		-1.77951	23.3791		TAAR	GPCR & G Protein
	S8058	P276-00	4.69208	6.43587		6.09731	4.31398		-1.74379	1.78333		CDK	Cell Cycle
	S1465	Moxifloxacin HCl	74.8394	76.5303		84.6382	67.8458		-1.69096	16.7923		Topoisomerase	DNA Damage
	S3669	Carmustine	86.339	88.0173		100.91	81.8915		-1.67834	19.019		DNA/RNA Synthesis	DNA Damage
	S9297	Kirenol	106.462	108.118		101.548	108.607		-1.65588	-7.05902		Wnt/β-catenin	Wnt/β-catenin
	S2375	Aloin	92.3282	93.979		101.565	80.9678		-1.65076	20.5969		Tyrosinase	Proteases
	S8335	PF-06409577	78.1094	79.7218		79.5122	58.2387		-1.61244	21.2735		AMPK	PI3K/Akt/mTOR
	S1784	Vidarabine	78.5333	80.1295		73.7151	66.424		-1.59615	7.29111		DNA/RNA Synthesis	DNA Damage
	S8662	PTC-028	19.8353	21.4204		23.6377	32.3437		-1.58503	-8.70605		BMI-1	Cell Cycle
	S3786	Glabridin	82.9011	84.4643		46.4123	118.313		-1.56319	-71.9006		GABA Receptor,PPAR	Metabolism
	S2382	Evodiamine	55.8314	57.3766		66.9592	49.7095		-1.54522	17.2497		NF-κB	NF-κB
	S7748	EPZ015666(GSK3235025)	86.488	87.9507		53.9457	68.9375		-1.46269	-14.9918		Histone Methyltransferase	Epigenetics
	S8288	VLX1570	-0.828014	0.622827		-0.41198	-0.539247		-1.45084	0.127267		DUB	Ubiquitin
	S8125	Pamapimod (R-1503, Ro4402257)	67.0692	68.5109		43.7523	33.1637		-1.44175	10.5886		p38 MAPK	MAPK
	S8735	BI-3812	41.1965	42.6367		42.1936	45.1364		-1.44027	-2.94277		Bcl-6	Apoptosis
	S9224	Dehydroandrographolide Succinate	101.35	102.777		90.8092	100.02		-1.4264	-9.21113		Others	Others
	S8711	ARQ 531	5.34028	6.73212		4.31176	17.1373		-1.39183	-12.8256		BTK	Tyrosine-Kinase
	S2931	Aurora Kinase Inhibitor III	95.127	96.5143		88.1426	82.3833		-1.38729	5.75924		Aurora Kinase	Cell Cycle
	S1764	Rifampin	84.2902	85.6693		97.6613	78.1459		-1.37903	19.5154		DNA/RNA Synthesis	DNA Damage
	S8814	TAS6417	108.24	109.592		99.6739	97.6996		-1.3513	1.97423		EGFR	Angiogenesis
	S2884	Acesulfame Potassium	85.2225	86.5556		101.641	82.5463		-1.33314	19.0943		Others	Others
	S8706	UM-164	0.508598	1.83603		1.00094	3.13782		-1.32743	-2.13688		Src,p38 MAPK	Protein Tyrosine Kinase
	S2443	Tolbutamide	88.1725	89.4959		90.3718	76.0539		-1.32345	14.3179		Potassium Channel	Transmembrane Transporters
	S9129	20(S)-Ginsenoside Rh1	88.2418	89.5576		89.2379	80.8593		-1.31573	8.37866		Inflammation/Immunology	TNF Receptor,PPAR
	S2250	(-)-Epigallocatechin Gallate	82.9868	84.2843		103.141	85.7434		-1.29753	17.3977		DNA Methyltransferase, HER2, Telomerase, EGFR, Fatty Acid Synthase	DNA Damage
	S9434	8-Gingerol	0.222259	1.4735		2.16212	1.85653		-1.25124	0.305598		COX2	Others
	S2329	Naringin	91.3506	92.594		103.592	70.1142		-1.2434	33.4773		P450 (e.g. CYP17)	Metabolism
	S1490	Ponatinib (AP24534)	58.4327	59.6191		52.7842	64.808		-1.18643	0.100347		Bcr-Abl,FGFR,PDGFR,VEGFR	Angiogenesis
	S8118	RHPS 4 methosulfate	1.93203	3.11413		2.80147	0.808871		-1.1821	1.9926		Telomerase	DNA Damage
	S7302	TEPP-46 (ML265, CID-44246499, NCGC00186528)	95.3547	96.5336		99.9898	85.155		-1.17887	14.8348		PKM	Metabolism
	S9377	Eugenyl acetate	107.129	108.302		98.2325	100.252		-1.17329	-2.01991		COX1	Others
	S2824	TPCA-1	38.0223	39.143		44.6335	35.0126		-1.12065	9.62088		IκB/IKK	NF-κB
	S8068	Chaetocin	-0.276005	0.830435		-0.0823961	0.269624		-1.10644	-0.35202		Histone Methyltransferase	Epigenetics
	S2554	Daphnetin	87.8447	88.9446		78.5873	85.0969		-1.09992	-6.50953		PKA,EGFR,PKC	Angiogenesis
	S8134	Radotinib	86.1135	87.1957		82.4785	86.8188		-1.08222	-4.34031		Bcr-Abl	Angiogenesis
	S3100	2-Thiouracil	89.3839	90.4398		100.319	101.573		-1.05589	-1.25379		Others	Others
	S1267	Vemurafenib (PLX4032, RG7204)	79.2345	80.2587		67.3061	52.9755		-1.02423	14.3306		Raf	MAPK
	S8728	PK11007	93.0735	94.0456		67.2172	67.5839		-0.972122	-0.366691		p53	Apoptosis
	S9032	Sanguinarine	-0.762898	0.204004		-0.307983	0.241371		-0.966901	-0.549354		Antioxidant	Cancer
	S8619	NCT-503	72.9839	73.8493		78.5355	71.2044		-0.865409	7.3311		Dehydrogenase	Metabolism
	S8443	MK-8617	94.6697	95.5001		93.0252	93.5594		-0.830421	-0.534196		HIF	Angiogenesis
	S7781	Sunitinib	0.272833	1.09664		0.759798	0		-0.823809	0.759798		PDGFR,c-Kit,VEGFR	Protein Tyrosine Kinase
	S8222	AS1842856	27.8765	28.65		10.7939	18.3344		-0.773536	-7.54051		FOX	Metabolism
	S9315	Praeruptorin A	18.2253	18.9713		23.2068	19.7256		-0.746053	3.48121		NF-κB	NF-κB
	S1716	Glyburide (Glibenclamide)	82.653	83.3985		98.8649	73.6546		-0.7455	25.2103		Potassium Channel	Transmembrane Transporters
	S8148	PD0166285	-0.276005	0.415218		0.659169	2.42661		-0.691223	-1.76744		Wee1	Cell Cycle
	S7555	4SC-202	21.318	21.9394		11.0999	16.6395		-0.621478	-5.53961		HDAC	Epigenetics
	S2188	Phenprocoumon	80.7057	81.3166		97.0608	47.1046		-0.610825	49.9561		5-alpha Reductase	Angiogenesis
	S1238	Tamoxifen	91.301	91.8915		77.0969	91.1227		-0.590508	0.85461		Estrogen/progestogen Receptor,Autophagy	Angiogenesis
	S7125	KPT-185	4.03313	4.60728		2.82046	2.93638		-0.574155	-0.115921		CRM1	Transmembrane Transporters
	S3604	Triptolide (PG490)	1.82602	2.37797		3.90283	5.65439		-0.551949	-3.79947		NF-κB	NF-κB
	S7648	OTS964	3.00116	3.50925		5.23417	3.25456		-0.508093	1.97961		TOPK	MAPK
	S7297	Osimertinib (AZD9291)	-0.288081	0.219394		-0.272947	-0.978793		-0.507475	0.705845		EGFR	Protein Tyrosine Kinase
	S1712	Deferasirox	26.9812	27.4724		21.0151	32.2965		-0.491187	-11.2814		P450 (e.g. CYP17)	Proteases
	S9288	Casticin	101.572	102.04		93.3317	107.446		-0.467392	-14.1148		TGFβ1	Others
	S2215	DAPT (GSI-IX)	79.0764	79.5359		83.3987	57.7411		-0.459492	25.6575		Beta Amyloid,Gamma-secretase	Proteases
	S9180	Tussilagone	107.06	107.51		102.943	109.582		-0.449899	-6.63927		heme oxygenase-1	Others
	S7754	Gilteritinib (ASP2215)	9.00348	9.43112		4.81206	9.76367		-0.427639	-4.95162		FLT3,TAM Receptor	Protein Tyrosine Kinase
	S8040	GDC-0349	37.8127	38.2		22.7413	31.546		-0.387369	-8.80464		mTOR	PI3K/Akt/mTOR
	S2362	Synephrine	93.6317	93.979		105.243	88.7824		-0.347305	16.4606		Adrenergic Receptor	GPCR & G Protein
	S1334	Flupirtine maleate	87.7806	88.108		91.3544	73.1899		-0.327402	18.1645		DNA/RNA Synthesis	DNA Damage
	S9228	Schisandrin C	97.3966	97.7177		98.0154	86.8936		-0.321099	11.1219		Cancer	Others
	S8101	CB-5083	0.55201	0.830435		0.494376	1.88736		-0.278426	-1.39299		ATPase	Transmembrane Transporters
	S7276	SGI-1027	-1.15232	-0.877578		-0.454912	-1.30506		-0.274745	0.850145		DNA Methyltransferase	Epigenetics
	S7224	Deltarasin	-1.15232	-0.877578		-0.636877	-1.95759		-0.274745	1.32071		PDE	Metabolism
	S9431	Dehydrocorydalin	96.4605	96.6984		114.953	76.1175		-0.237918	38.8353		Bcl-2	Bcl-2
	S1042	Sunitinib Malate	78.1131	78.3031		61.8055	97.8645		-0.190037	-36.059		c-Kit,PDGFR,VEGFR	Protein Tyrosine Kinase
	S9339	S-(-)-Cotinine	-0.666778	-0.552563		-0.0720708	-0.464131		-0.114215	0.392061		Nicotinic Receptor	Cancer
	S7652	OTS514 hydrochloride	0.545665	0.657985		2.36382	0.591738		-0.11232	1.77208		TOPK	MAPK
	S2690	ADX-47273	80.1965	80.3074		36.679	72.3439		-0.11091	-35.6649		GluR	Neuronal Signaling
	S7738	PRT-060318 2HCl	-0.545665	-0.438657		0.337688	0.295869		-0.107009	0.0418192		Syk	Angiogenesis
	S1017	Cediranib (AZD2171)	88.0548	88.1547		90.5329	82.6411		-0.0999573	7.89179		VEGFR	Protein Tyrosine Kinase
	S9167	Columbin	96.6337	96.6977		91.9328	89.79		-0.0639785	2.14278		Inflammation/Immunology	COX
	S7782	Dasatinib Monohydrate	0.818498	0.877313		2.36382	6.80499		-0.0588152	-4.44117		Src,c-Kit,Bcr-Abl	Angiogenesis
	S7834	Cyclo (-RGDfK)	84.851	84.8801		82.3115	67.754		-0.0290897	14.5575		Integrin	Cytoskeletal Signaling
	S2637	Fasiglifam?(TAK-875)	85.441	85.453		97.6634	78.6045		-0.0120067	19.0589		GPR	Endocrinology & Hormones
	S7138	BMS-833923	-0.864242	-0.877578		0.181965	-0.326264		0.0133359	0.508229		Hedgehog/Smoothened	GPCR & G Protein
	S8242	EAI045	83.9055	83.874		52.9807	54.7336		0.0314869	-1.7529		EGFR	Protein Tyrosine Kinase
	S7194	GZD824 Dimesylate	-0.576161	-0.658183		-0.272947	-0.652529		0.0820221	0.379581		Bcr-Abl	Angiogenesis
	S2876	(+)-MK 801 maleate	86.315	86.1881		105.618	78.8363		0.12699	26.7815		NMDAR	Neuronal Signaling
	S7422	KN-62	86.1361	86.0026		100.809	89.0701		0.133485	11.7385		CaMK	Neuronal Signaling
	S7960	Larotrectinib (LOXO-101) sulfate	95.7643	95.6271		88.8964	88.7607		0.137131	0.135714		Trk receptor	Protein Tyrosine Kinase
	S8031	NSC 23766	83.6295	83.4588		61.4675	76.0338		0.1707	-14.5664		Rho	Cell Cycle
	S9176	Pimpinellin	92.8192	92.6176		91.5478	81.8248		0.201604	9.72304		CYP3A4 - cytochrome P450 family 3 subfamily A member 4 (human)	Others
	S3779	cis-Anethole	101.171	100.937		98.9383	105.871		0.233521	-6.9325		Others	Others
	S3137	Sodium salicylate	86.8301	86.5638		98.0179	83.7013		0.266274	14.3167		NF-κB	NF-κB
	S7998	Entrectinib (RXDX-101)	0.272833	0		1.01306	0.887607		0.272833	0.125458		Trk receptor,ALK	Protein Tyrosine Kinase
	S7343	URMC-099	-0.288081	-0.658183		0.72786	0.326264		0.370103	0.401596		LRRK2	Autophagy
	S8757	Ripretinib (DCC-2618)	83.4102	83.0295		73.0689	71.4458		0.3807	1.62304		c-Kit	Protein Tyrosine Kinase
	S8511	Belizatinib (TSR-011)	2.48404	2.07609		5.76773	2.69624		0.407955	3.07149		ALK,Trk receptor	Protein Tyrosine Kinase
	S9170	Engeletin	93.0735	92.6176		89.4689	93.6519		0.455903	-4.18302		Infection	NF-κB
	S1315	Ki16425	74.4731	73.9793		87.5991	53.2079		0.493785	34.3912		LPA Receptor	GPCR & G Protein
	S9363	Coumarin 151	82.4582	81.9634		60.6836	41.3077		0.494749	19.3759		MBNL1 - muscleblind like splicing regulator 1	Others
	S9321	Topotecan	25.5598	25.0495		32.3598	38.0588		0.510315	-5.69899		Others	Others
	S9260	Nodakenin	96.6828	96.1459		94.1244	82.8474		0.536904	11.277		AChE	Cancer
	S1396	Resveratrol	71.4209	70.8396		56.8347	38.5699		0.581315	18.2648		Autophagy	Autophagy
	S1030	Panobinostat (LBH589)	3.65204	3.05739		1.02369	2.60972		0.594652	-1.58603		HDAC	Epigenetics
	S2313	Indole-3-carbinol	77.9902	77.3595		69.7366	52.0973		0.630649	17.6393		NF-κB	NF-κB
	S9047	Leonurine Hydrochloride	95.1079	94.4537		92.9337	87.859		0.654265	5.07469		TLR	Cancer
	S1574	Doramapimod (BIRB 796)	62.8748	62.2054		86.588	53.4402		0.669412	33.1478		p38 MAPK	MAPK
	S9164	Curdione	91.2934	90.5776		87.544	84.9626		0.715844	2.58144		CYP3A4	Cancer
	S3714	Lifitegrast	85.8478	85.1103		99.4642	100.215		0.73753	-0.751091		Integrin	Cytoskeletal Signaling
	S9111	Isorhamnetin	109.796	109.039		105.512	97.4676		0.757075	8.04403		PXR	NF-κB
	S3054	Alverine Citrate	78.2846	77.5198		111.232	102.93		0.76476	8.30169		OX Receptor	Others
	S1098	Rucaparib (AG-014699,PF-01367338) phosphate	43.8437	42.9857		62.1275	69.1743		0.858041	-7.04671		PARP	DNA Damage
	S2367	Tetrahydropapaverine HCl	94.5007	93.5833		97.1358	79.0142		0.917367	18.1216		Hydroxylase	Metabolism
	S7651	SB225002	24.0093	23.0295		31.5738	28.1075		0.979804	3.46629		CXCR	GPCR & G Protein
	S7576	UNC2025 HCl	0.545665	-0.438657		0.590954	0.887607		0.984322	-0.296653		TAM Receptor,FLT3	Protein Tyrosine Kinase
	S7686	ML141	42.0162	41.0144		14.0985	21.8943		1.00184	-7.79582		Rho	Cell Cycle
	S8397	Eltanexor (KPT-8602)	3.58806	2.49131		2.88386	3.23548		1.09676	-0.35162		CRM1	Transmembrane Transporters
	S6490	Vadadustat	96.905	95.7775		74.1608	66.3708		1.12754	7.79004		HIF	Angiogenesis
	S7563	AT13148	1.637	0.438657		1.43517	3.55043		1.19834	-2.11525		Akt,S6 Kinase,ROCK,PKA	PI3K/Akt/mTOR
	S1899	Nicotinamide (Vitamin B3)	101.127	99.9145		109.297	88.3483		1.21206	20.9483		Sirtuin	DNA Damage
	S7844	Cyclo(RGDyK)	88.9435	87.7313		84.1688	71.0085		1.21213	13.1602		Integrin	Cytoskeletal Signaling
	S1802	AICAR (Acadesine)	80.1626	78.9423		71.2379	56.4387		1.22027	14.7992		AMPK	PI3K/Akt/mTOR
	S9036	(20R)Ginsenoside Rh2	89.7676	88.5375		98.5544	88.1004		1.23008	10.454		MMP	Cancer
	S8014	GW9508	99.6377	98.4066		95.8266	104.075		1.23114	-8.24805		GPR	Endocrinology & Hormones
	S2415	Astragaloside A	88.1725	86.9231		91.6239	67.9384		1.24932	23.6855		Calcium Channel	Transmembrane Transporters
	S2594	Pramiracetam	83.8021	82.5127		90.4454	76.7495		1.28942	13.6959		Others	Others
	S9007	2'-Deoxyguanosine monohydrate	95.3622	94.0456		87.313	79.4111		1.31657	7.90199		Others	Others
	S9250	Isosilybin	98.0163	96.6984		96.0703	71.9404		1.3179	24.13		CYP3A474μM	Cancer
	S9102	Magnolin	94.0157	92.6463		74.0167	73.5648		1.36936	0.451866		ERK1	Cancer
	S7810	Afatinib (BIBW2992) Dimaleate	1.637	0.219328		0.675376	1.18348		1.41767	-0.5081		EGFR,HER2	Protein Tyrosine Kinase
	S2263	Arbutin	79.4023	77.9531		58.6268	47.3217		1.44918	11.3051		Tyrosinase	Proteases
	S1183	Danoprevir (ITMN-191)	82.1599	80.7078		73.2312	63.1851		1.45206	10.046		HCV Protease	Proteases
	S8261	GSK583	70.3812	68.9261		55.0406	62.283		1.45509	-7.24246		NF-κB	NF-κB
	S9201	Levistilide A	96.1251	94.6577		87.39	86.6522		1.46746	0.737856		P-gp	Neuronal Signaling
	S2489	Nateglinide	85.6595	84.1666		103.556	82.3144		1.4929	21.2412		Potassium Channel	Transmembrane Transporters
	S2811	Sapanisertib (INK 128, MLN0128)	11.8	10.2911		21.3593	11.1298		1.50892	10.2294		mTOR	PI3K/Akt/mTOR
	S7157	Ilomastat (GM6001, Galardin)	84.6957	83.1505		52.7698	74.3883		1.54521	-21.6184		MMP	Proteases
	S8776	WM-1119	86.2074	84.6615		90.8548	74.3423		1.54596	16.5126		Histone Acetyltransf	Epigenetics
	S9500	Valbenazine tosylate	92.0153	90.4361		64.7196	32.4892		1.57927	32.2304		VMAT2	Others
	S1013	Bortezomib (PS-341)	13.9995	12.3994		0.831751	1.30486		1.60008	-0.473108		Proteasome	Proteases
	S2919	IOX2	81.7261	80.1237		70.7065	73.7352		1.60249	-3.02865		HIF	Angiogenesis
	S3817	Harmine hydrochloride	91.2502	89.6323		79.4136	61.9842		1.61786	17.4294		DYRK	Cell Cycle
	S7234	IOX1	99.964	98.2887		101.627	89.0701		1.67527	12.5573		Histone Demethylase	Epigenetics
	S8116	Acalabrutinib (ACP-196)	89.7016	88.0262		94.5083	95.1771		1.67541	-0.668808		BTK	Angiogenesis
	S3692	N-Ethylmaleimide (NEM)	103.135	101.422		105.578	105.645		1.7135	-0.066568		Cysteine Protease	Proteases
	S9240	Isofraxidin	88.6814	86.9365		101.332	87.7208		1.74495	13.6107		Others	anti-inflammatory
	S2386	Indirubin	30.6312	28.8862		33.6297	28.0023		1.74507	5.62743		GSK-3	PI3K/Akt/mTOR
	S7828	Licochalcone A	43.6532	41.8917		27.3527	59.4697		1.76152	-32.1169		Estrogen/progestogen Receptor	Endocrinology & Hormones
	S1840	Lomustine	82.1178	80.3273		90.9053	69.0289		1.79051	21.8764		DNA/RNA Synthesis	DNA Damage
	S9248	Homoorientin	95.5715	93.7514		95.7821	90.0415		1.82005	5.74058		Inflammation/Immunology	COX
	S2553	5-Aminolevulinic acid HCl	98.8799	97.0305		92.1394	94.1399		1.84942	-2.00044		Others	Others
	S7156	Marimastat (BB-2516)	91.6097	89.7323		52.6789	85.4812		1.87731	-32.8024		MMP	Proteases
	S7722	Bikinin	94.6729	92.7759		85.7728	86.6896		1.89707	-0.916818		GSK-3	PI3K/Akt/mTOR
	S1148	Docetaxel	33.7936	31.7568		61.8632	50.9075		2.03682	10.9557		Microtubule Associated	Cytoskeletal Signaling
	S2377	Biochanin A	95.261	93.1876		107.72	77.2776		2.07342	30.4426		FAAH	Metabolism
	S8250	79-6 (CID5721353, BCL6 inhibitor)	96.6017	94.462		96.8978	82.5048		2.13966	14.393		Bcl-6	Apoptosis
	S8642	GSK'963	92.3106	90.1696		94.0887	88.1004		2.14105	5.98825		NF-κB,TNF-alpha	NF-κB
	S9413	Yangonin	87.7924	85.6472		66.7375	63.586		2.14522	3.15154		Others	Others
	S2422	Ipriflavone (Osteofix)	92.7614	90.5985		87.131	76.7495		2.16283	10.3816		Others	Others
	S8165	Cucurbitacin B	3.31206	1.03804		2.38949	2.69624		2.27401	-0.306749		Microtubule Associated	Cytoskeletal Signaling
	S9121	Irigenin	97.1423	94.8617		90.7778	84.9626		2.28065	5.81526		NF-κB	Cancer
	S7094	PF-3758309	2.30465	0		0.636877	1.30506		2.30465	-0.66818		PAK	Cytoskeletal Signaling
	S9148	Peiminine	97.3966	95.0657		90.9318	87.6177		2.33095	3.31417		Inflammation/Immunology	Autophagy
	S3611	(+)-Fangchinoline	90.4895	88.1547		87.6538	90.6877		2.33474	-1.02565		Others	Others
	S7155	Batimastat (BB-94)	65.1062	62.7468		23.0186	41.1093		2.35941	-18.0907		MMP	Proteases
	S7482	EHT 1864 2HCl	78.9341	76.5687		66.7812	77.9772		2.36543	-11.196		Rho	Cell Cycle
	S7594	Abscisic Acid (Dormin）	96.0371	93.6532		92.6954	81.364		2.38392	11.3314		Others	Others
	S8048	Venetoclax (ABT-199, GDC-0199)	89.4256	86.9881		83.7968	99.4911		2.43745	-15.6943		Bcl-2	Apoptosis
	S7965	PLX8394	78.5758	76.1069		82.3959	82.8433		2.46889	-0.447403		Raf	MAPK
	S9383	Methyl palmitate	79.1243	76.622		70.4131	70.548		2.5023	-0.134819		Others	Others
	S9024	AKBA	97.5718	95.0408		91.0975	82.6154		2.53107	8.48208		Cancer	HIF/HIF Prolyl-Hydroxylase
	S8726	Anlotinib (AL3818) dihydrochloride	10.172	7.54813		2.92583	8.44798		2.62384	-5.52215		VEGFR	Protein Tyrosine Kinase
	S7110	(+)-JQ1	56.1757	53.5323		19.9252	36.5416		2.64348	-16.6164		Epigenetic Reader Domain	Epigenetics
	S2812	AT101	102.866	100.214		102.049	95.9072		2.6514	0.804245		Bcl-2	Apoptosis
	S9027	Corynoxine	90.7848	88.1295		85.7731	71.4458		2.65529	14.3273		Cancer	Autophagy
	S1322	Dexamethasone (DHAP)	71.4209	68.6811		64.5619	64.1283		2.73986	0.433632		Autophagy,IL Receptor	Others
	S9284	Aloesin	104.24	101.487		98.3766	91.6659		2.75228	6.71066		tyrosinase	melanin
	S8427	LTURM34	96.6017	93.8392		92.778	93.2897		2.76248	-0.51176		DNA-PK	DNA Damage
	S2663	WAY-100635 Maleate	84.4576	81.5938		67.9814	73.7352		2.86382	-5.7538		5-HT Receptor	Neuronal Signaling
	S8583	TPX-0005	3.30589	0.408007		13.4742	9.65484		2.89788	3.8194		Src,ALK	Protein Tyrosine Kinase
	S1052	Elesclomol (STA-4783)	80.0242	77.0233		73.9362	68.2759		3.00089	5.66029		HSP (e.g. HSP90)	Cytoskeletal Signaling
	S9375	2'-Hydroxyacetophenone	24.004	20.9974		22.2699	28.5441		3.00663	-6.27421		CYP19A1	Others
	S1750	Octocrylene	98.4022	95.3686		51.2018	98.7482		3.0336	-47.5465		Others	Others
	S2105	Pantoprazole	85.5937	82.5037		96.7605	69.6801		3.09004	27.0804		Proton Pump	Transmembrane Transporters
	S8565	Omarigliptin (MK-3102)	96.1251	93.0256		89.0069	96.0657		3.09949	-7.0587		DPP-4	Proteases
	S8136	Sivelestat (ONO-5046)	92.7376	89.4794		90.4709	91.1328		3.2582	-0.661862		Serine Protease	Proteases
	S8518	AD80	9.93617	6.64348		4.94376	7.01021		3.29269	-2.06645		c-RET,Src,S6 Kinase	Protein Tyrosine Kinase
	S8192	SUN11602	117.302	113.977		94.8379	98.9518		3.32479	-4.11395		FGFR	Angiogenesis
	S2857	(-)-MK 801 maleate	84.5669	81.2263		103.114	82.3144		3.34062	20.7993		NMDAR	Neuronal Signaling
	S1681	Mesalamine	83.0192	79.6701		96.9873	73.1899		3.34916	23.7974		IκB/IKK,Immunology & Inflammation related	NF-κB
	S7883	BQ-123	94.4001	91.0212		87.5456	83.7309		3.37886	3.81473		Endothelin Receptor	GPCR & G Protein
	S6645	AZD-5069	103.795	100.382		85.7642	87.7208		3.41289	-1.9566		CXCR	Immunology & Inflammation
	S9155	Aurantio-obtusin	92.8192	89.3536		93.8577	88.5832		3.46566	5.27452		EPHX2 - epoxide hydrolase 2 (human)	Others
	S9002	L-Fucose	91.802	88.3335		86.3121	80.8593		3.46848	5.45282		Others	Others
	S2752	HER2-Inhibitor-1	43.9223	40.4294		38.8149	48.693		3.49297	-9.8781		EGFR,HER2	Protein Tyrosine Kinase
	S7353	EPZ004777	80.9507	77.4462		84.2498	76.9984		3.50442	7.25142		Histone Methyltransferase	Epigenetics
	S2821	RG108	84.4576	80.8587		101.788	81.1551		3.5989	20.6329		DNA Methyltransferase	Epigenetics
	S2111	Lapatinib	31.5002	27.8969		25.2973	56.8728		3.6033	-31.5755		EGFR,HER2	Protein Tyrosine Kinase
	S7959	SIS3 HCl	67.6625	64.0439		65.7648	65.387		3.61864	0.377724		TGF-beta/Smad	TGF-beta/Smad
	S7174	Opaganib (ABC294640)	76.9175	73.2778		71.4213	65.2529		3.63978	6.16841		S1P Receptor	GPCR & G Protein
	S8455	Talabostat (Val-boroPro, PT-100)	99.7944	96.1459		94.9893	90.0415		3.64853	4.9478		DPP-4	Proteases
	S2907	Pirfenidone	90.6854	86.9231		99.0628	78.8363		3.76229	20.2264		TGF-beta/Smad	TGF-beta/Smad
	S2787	Laquinimod	78.6669	74.7943		110.479	73.0395		3.87255	37.4394		Immunology & Inflammation related	Immunology & Inflammation
	S9126	Schizandrol B	89.7676	85.8855		79.7675	74.3423		3.88213	5.42521		Cancer	Autophagy
	S1035	Pazopanib HCl (GW786034 HCl)	49.3713	45.442		44.7671	29.3467		3.92929	15.4204		c-Kit,PDGFR,VEGFR	Protein Tyrosine Kinase
	S3652	3-Nitropropionic acid	99.1081	95.1233		51.1455	104.966		3.9848	-53.8204		Dehydrogenase	Metabolism
	S8573	Sitravatinib (MGCD516)	13.9865	9.99617		8.39252	5.7929		3.99028	2.59962		Ephrin receptor,c-Kit,TAM Receptor,VEGFR,Trk receptor	Protein Tyrosine Kinase
	S7295	Apabetalone (RVX-208)	81.5268	77.4462		66.8721	70.1468		4.08058	-3.27468		Epigenetic Reader Domain	Epigenetics
	S2794	Sofosbuvir (PSI-7977, GS-7977)	84.6762	80.4912		97.1478	70.7208		4.18496	26.427		DNA/RNA Synthesis	DNA Damage
	S9346	1-Indanone	96.905	92.6463		94.4848	83.3116		4.25873	11.1732		Others	Others
	S3677	Cinnamic acid	91.1519	86.8868		102.62	82.1177		4.26513	20.502		Others	Others
	S8348	BMS-935177	52.4409	48.1653		41.0332	30.7371		4.27566	10.2962		BTK,Trk receptor,c-RET	Angiogenesis
	S7088	UNC1215	96.2189	91.9263		101.082	84.8287		4.29266	16.2528		Epigenetic Reader Domain	Epigenetics
	S7582	Anacardic Acid	100.675	96.2851		100.209	86.0979		4.39013	14.1111		Histone Acetyltransferase	Epigenetics
	S7435	AR-A014418	103.997	99.6051		85.7965	92.0065		4.39203	-6.21003		GSK-3	PI3K/Akt/mTOR
	S2807	Dabrafenib (GSK2118436)	94.8373	90.4148		81.0179	121.964		4.42253	-40.9466		Raf	MAPK
	S3689	Ethidium bromide	86.6345	82.2098		45.8103	58.2837		4.42473	0.547774		Others	Others
	S8407	PF-06273340	88.3215	83.874		95.9914	83.5833		4.44756	12.4081		Trk receptor	Protein Tyrosine Kinase
	S7396	Calpeptin	82.9672	78.3238		81.2474	66.5579		4.6434	14.6895		Cysteine Protease	Proteases
	S1222	Dexrazoxane HCl (ICRF-187, ADR-529)	90.3444	85.557		104.209	75.7457		4.78744	28.4633		Topoisomerase	DNA Damage
	S3699	2,3-Butanedione-2-monoxime	83.294	78.4888		62.5842	75.3311		4.80519	-12.7469		ATPase	Transmembrane Transporters
	S2328	Nalidixic acid	104.602	99.7166		56.1496	91.3873		4.8858	-35.2377		Topoisomerase	DNA Damage
	S1380	Lopinavir	60.4331	55.5336		80.8107	55.7637		4.89955	25.047		HIV Protease	Proteases
	S9028	Cimifugin	94.2379	89.3309		87.9263	78.9023		4.90699	9.02401		Others	Cancer
	S3030	Niclosamide	45.9689	41.0209		29.5171	49.7683		4.94796	-20.2512		STAT	JAK/STAT
	S8759	S55746 (S 055746,BCL201)	77.8156	72.8293		73.2998	68.5494		4.98629	4.75048		Bcl-2	Apoptosis
	S3668	Thymopentin	87.1248	82.0418		101.699	90.4879		5.08294	11.2115		Immunology & Inflammation related	Immunology & Inflammation
	S8484	GSK2982772	97.9817	92.8012		93.0252	83.5833		5.18055	9.44188		TNF-alpha,NF-κB	Apoptosis
	S7714	FIIN-2	13.096	7.89582		19.2482	22.7819		5.20015	-3.53369		FGFR	Protein Tyrosine Kinase
	S7829	CB1954	93.8544	88.6086		84.5064	73.9672		5.24581	10.5392		DNA alkylator	DNA Damage
	S1185	Ritonavir	68.4666	63.1626		57.0163	55.0998		5.30392	1.9165		HIV Protease,P450 (e.g. CYP17)	Proteases
	S7691	PS-1145	97.9469	92.5565		76.1487	58.582		5.39039	17.5666		IκB/IKK	NF-κB
	S8696	2-D08	93.3278	87.9255		91.1628	78.2042		5.40228	12.9586		c-RET, SUMO, TAM Receptor, IL Receptor, PI3K, VEGFR, GSK-3	Ubiquitin
	S3724	Velpatasvir	75.0432	69.6063		82.1747	62.4366		5.43685	19.738		HCV Protease	Proteases
	S1743	NEXIUM (esomeprazole magnesium)	85.9493	80.455		94.9652	75.0486		5.49433	19.9165		Proton Pump	Transmembrane Transporters
	S2202	NVP-BHG712	62.1315	56.5852		66.0584	50.5778		5.54622	15.4806		Bcr-Abl,Ephrin receptor,Raf,Src	Protein Tyrosine Kinase
	S1233	2-Methoxyestradiol (2-MeOE2)	34.7948	29.2385		54.596	40.8934		5.5563	13.7026		HIF	Angiogenesis
	S2160	Almorexant HCl	67.128	61.5315		73.1146	61.8655		5.59655	11.2491		OX Receptor	GPCR & G Protein
	S2623	Omecamtiv mecarbil (CK-1827452)	94.728	89.1284		60.6161	89.5024		5.59966	-28.8863		ATPase	Transmembrane Transporters
	S7650	Peficitinib (ASP015K, JNJ-54781532)	97.9469	92.3372		51.2442	51.4812		5.60972	-0.237024		JAK	JAK/STAT
	S2576	Xylometazoline HCl	81.5076	75.8969		83.3011	73.7352		5.61068	9.56595		Adrenergic Receptor	GPCR & G Protein
	S8874	PLX5622	97.7941	92.0938		93.9082	75.6534		5.70033	18.2548		CSF-1R	Protein Tyrosine Kinase
	S2658	Omipalisib (GSK2126458, GSK458)	30.8395	25.1385		24.6966	26.0972		5.70092	-2.27507		mTOR,PI3K	PI3K/Akt/mTOR
	S1620	Darunavir Ethanolate	83.5076	77.7077		100.237	71.0987		5.79983	29.1383		HIV Protease	Proteases
	S2227	PIK-294	68.5401	62.7186		52.6215	39.0729		5.82152	13.5485		PI3K	PI3K/Akt/mTOR
	S2681	AS-604850	83.8021	77.9184		85.8053	77.2132		5.88366	8.59206		PI3K	PI3K/Akt/mTOR
	S7953	ETC-1002	97.1284	91.2406		83.3245	78.1094		5.88786	5.21514		AMPK,LDL	PI3K/Akt/mTOR
	S2820	TAE226 (NVP-TAE226)	18.5741	12.6801		24.8946	25.274		5.894	-0.379417		FAK	Angiogenesis
	S2894	SB742457	67.3039	61.3791		74.0945	72.8077		5.92476	1.28686		5-HT Receptor	Neuronal Signaling
	S7336	CW069	93.9143	87.9772		85.2506	81.2398		5.93711	4.0108		Microtubule Associated	Cytoskeletal Signaling
	S2801	AZD4547	87.649	81.7002		92.5803	100.257		5.94875	-1.61918		FGFR	Angiogenesis
	S1692	Busulfan	93.2745	87.3231		106.375	73.6546		5.95144	32.7209		DNA alkylator	DNA Damage
	S2310	Honokiol	67.8884	61.9272		41.7369	34.5144		5.96119	7.22244		Akt,MEK	PI3K/Akt/mTOR
	S1470	Orantinib (TSU-68, SU6668)	78.0136	72.017		97.0595	62.7342		5.99663	34.3253		PDGFR	Protein Tyrosine Kinase
	S6730	CC-401 Hydrochloride	101.795	95.7775		93.3317	89.8094		6.01724	3.52224		JNK	MAPK
	S3772	5-Hydroxymethylfurfural	83.8834	77.8428		86.2505	73.2952		6.04053	12.9554		Others	Others
	S7358	Poziotinib (HM781-36B)	36.0101	29.8376		12.9195	29.3638		6.17243	-16.4443		HER2,EGFR	Protein Tyrosine Kinase
	S8632	Chk2 Inhibitor II (BML-277)	98.4138	92.2096		84.3102	92.9278		6.20419	-8.61761		Chk	Cell Cycle
	S1139	ADL5859 HCl	70.6022	64.3908		73.0549	60.7895		6.21142	12.2654		Opioid Receptor	Neuronal Signaling
	S1076	SB203580	60.6777	54.3901		59.9244	65.2813		6.28766	-5.35689		p38 MAPK	MAPK
	S7327	ID-8	90.4573	84.0281		86.6153	72.7569		6.42925	13.8584		DYRK	Cell Cycle
	S2858	StemRegenin 1 (SR1)	90.7947	84.3504		91.6975	87.1837		6.44433	4.5138		AhR	Metabolism
	S9411	Liensinine	104.462	97.9878		99.0973	94.9149		6.4741	4.18245		hERG	Others
	S3877	Lysionotin	93.2146	86.7253		96.7689	83.7013		6.48934	13.0676		Immunology & Inflammation related	Immunology & Inflammation
	S7638	LDC1267	74.7562	68.2111		52.8482	41.7175		6.54505	11.1307		TAM Receptor	Protein Tyrosine Kinase
	S8246	RK-33	101.846	95.2925		85.7743	80.6174		6.55331	5.15688		DNA/RNA Synthesis	Cell Cycle
	S9385	Ligustilide	86.9034	80.3058		100.034	86.7926		6.59762	13.2417		Others	Others
	S3704	4-Methylbenzylidene camphor	91.2502	84.6258		98.3466	92.5238		6.62435	5.8228		Others	Others
	S1020	PD184352 (CI-1040)	81.0292	74.3916		55.342	79.9547		6.63768	-24.6127		MEK	MAPK
	S7373	UNC669	93.3381	86.6608		74.2417	71.4519		6.67732	2.78984		Epigenetic Reader Domain	Epigenetics
	S1675	Lubiprostone	81.0658	74.3718		98.8649	67.1488		6.69402	31.7161		Chloride Channel	Transmembrane Transporters
	S7256	SGC-CBP30	80.9507	74.1553		34.6643	42.4144		6.79533	-7.75002		Epigenetic Reader Domain	Epigenetics
	S3876	Indigo	29.9583	23.0944		25.7042	29.4086		6.86389	-3.70432		Others	Others
	S6710	SGC-GAK-1	104.684	97.8036		92.3947	83.3116		6.88055	9.08315		CDK	Cell Cycle
	S2366	Taxifolin (Dihydroquercetin)	106.015	99.1231		110.573	88.3483		6.89143	22.2244		VEGFR	Angiogenesis
	S3784	Obacunone	105.493	98.5148		75.272	122.385		6.97788	-47.1128		Aromatase,Nrf2	Endocrinology & Hormones
	S7368	GNE-9605	100.252	93.0233		96.8964	89.7227		7.22881	7.17368		LRRK2	Autophagy
	S2923	Salubrinal	88.2817	81.0425		67.5395	74.1989		7.23922	-6.65945		PERK	Apoptosis
	S6627	E-4031 dihydrochloride	104.684	97.4352		87.6381	90.7377		7.24892	-3.09962		Potassium Channel	Transmembrane Transporters
	S7595	Santacruzamate A (CAY10683)	98.4926	91.2406		86.2793	82.8433		7.25202	3.43601		HDAC	DNA Damage
	S7795	ORY-1001 (RG-6016) 2HCl	63.8428	56.5867		68.6351	57.3986		7.25615	11.2365		Histone Demethylase	Epigenetics
	S9192	Vitexin	104.017	96.6984		100.755	104.197		7.3189	-3.44255		Others	antioxidant
	S7093	IPA-3	89.8812	82.4923		84.2498	85.8075		7.38885	-1.55771		PAK	Cytoskeletal Signaling
	S1029	Lenalidomide (CC-5013)	100.627	93.1649		107.159	92.2323		7.46211	14.9267		TNF-alpha	Apoptosis
	S6526	SKLB 610	104.24	96.6984		95.8541	75.6534		7.54116	20.2007		VEGFR	Protein Tyrosine Kinase
	S3012	Pazopanib	96.5543	88.9863		56.9964	83.7013		7.56796	-26.7049		c-Kit,PDGFR,VEGFR	Protein Tyrosine Kinase
	S7832	SGC707	97.1284	89.4859		85.3507	79.8846		7.64249	5.46606		Histone Methyltransferase	Epigenetics
	S9280	Demethoxycurcumin	98.9054	91.1728		81.512	90.5056		7.73256	-8.99357		iNOS	Wnt/β-catenin
	S3616	Asiaticoside	86.339	78.4888		94.7967	80.7604		7.85014	14.0363		ROS	Immunology & Inflammation
	S2911	Go 6983	42.6112	34.7325		12.1527	24.8103		7.87873	-12.6576		PKC	TGF-beta/Smad
	S1221	Dacarbazine	77.159	69.2698		56.7625	49.0256		7.88926	7.73688		DNA/RNA Synthesis	DNA Damage
	S1760	Rifapentine	86.8972	78.9423		79.4202	78.363		7.9548	1.0572		DNA/RNA Synthesis	DNA Damage
	S7293	ZCL278	95.0666	87.0996		80.7925	82.2186		7.96701	-1.42614		Rho	Cell Cycle
	S9183	Ruscogenin	102.462	94.4882		90.3047	83.5436		7.97333	6.76104		Others	Others
	S3763	Cinnamaldehyde	81.9189	73.8053		83.4895	58.3647		8.11354	25.1248		TRPV	Transmembrane Transporters
	S1623	Acetylcysteine	78.9903	70.8396		97.8539	71.5634		8.15071	26.2905		TNF-alpha,ROS	Apoptosis
	S2391	Quercetin	86.6428	78.4697		44.2652	67.0109		8.1731	-22.7457		Src,Sirtuin,PKC,PI3K	Epigenetics
	S7658	Kartogenin	95.4914	87.2927		80.5386	76.6301		8.19877	3.90856		TGF-beta/Smad	TGF-beta/Smad
	S7540	SB273005	93.9143	85.5638		90.3456	82.2186		8.35045	8.12702		Integrin	Cytoskeletal Signaling
	S9312	Cyanidin-3-O-glucoside chloride	100.906	92.4621		88.4308	82.3833		8.44358	6.04752		NF-κB	Cancer
	S9195	Maltotetraose	99.6853	91.1896		89.3919	87.6177		8.49571	1.77426		ICAM-1	Others
	S2898	MLN0905	25.4575	16.9068		26.5149	41.7369		8.55065	-15.2219		PLK	Cell Cycle
	S8641	Nec-1s (7-Cl-O-Nec1)	97.9052	89.3536		88.699	85.204		8.55165	3.49501		TNF-alpha	Apoptosis
	S2026	Ginkgolide A	89.3954	80.723		71.3881	57.0899		8.67244	14.2982		GABA Receptor	Neuronal Signaling
	S1237	Temozolomide	93.2745	84.5758		93.5931	70.634		8.69869	22.9591		DNA/RNA Synthesis,Autophagy	DNA Damage
	S1040	Sorafenib Tosylate	46.9844	38.2485		32.7822	40.726		8.73591	-7.94378		PDGFR,Raf,VEGFR	MAPK
	S2233	Esomeprazole sodium	91.242	82.5037		43.3883	44.2827		8.73835	-0.894341		ATPase	Transmembrane Transporters
	S9110	Morin	109.129	100.382		93.6199	86.5605		8.74711	7.05944		Others	Cancer
	S9174	Xanthotoxol	103.245	94.4537		97.2455	91.4796		8.79184	5.76588		Inflammation/Immunology	5-HT Receptor
	S1193	Thalidomide	87.0593	78.2515		87.1548	77.559		8.80783	9.59579		E3 Ligase ,TNF-alpha	Ubiquitin
	S1032	Motesanib Diphosphate (AMG-706)	63.0646	54.2146		93.5879	53.6026		8.85002	39.9853		VEGFR,PDGFR,c-Kit	Protein Tyrosine Kinase
	S8353	CPI-1205	88.3215	79.3066		54.5462	32.6244		9.01496	21.9218		Histone Methyltransferase	Epigenetics
	S7460	BTB06584	96.7951	87.7578		85.0686	87.4388		9.03731	-2.37019		ATPase	Transmembrane Transporters
	S6735	JD-5037	104.684	95.5933		99.6018	91.2018		9.0908	8.4		Cannabinoid Receptor	GPCR & G Protein
	S8519	A-317491	102.674	93.424		93.8491	95.7164		9.24981	-1.86722		P2 Receptor	Neuronal Signaling
	S7121	MLN2480	105.438	96.0948		52.133	72.4307		9.34274	-20.2977		Raf	MAPK
	S1451	Aurora A Inhibitor I	38.2133	28.8461		38.9971	23.6996		9.3672	15.2975		Aurora Kinase	Cell Cycle
	S7323	CHF 5074	92.762	83.3699		83.7949	79.6085		9.39207	4.1864		Gamma-secretase	Neuronal Signaling
	S8441	LW 6	38.9167	29.4805		17.3856	33.7029		9.43622	-16.3174		HIF	Angiogenesis
	S2162	AZD1480	31.6088	22.1593		65.1576	29.9559		9.44958	35.2016		JAK	JAK/STAT
	S5934	(-)-Fenchone	100.239	90.6203		78.1247	74.4931		9.61868	3.63164		Others	Others
	S8270	SRT2183	67.3452	57.7153		81.8193	97.8733		9.62991	-16.054		Sirtuin	DNA Damage
	S1089	Refametinib (RDEA119, Bay 86-9766)	46.8588	37.1958		35.1615	42.8222		9.66299	-7.66061		MEK	MAPK
	S2660	MK-0752	85.6595	75.8969		100.094	68.634		9.76254	31.4599		Beta Amyloid,Gamma-secretase	Proteases
	S8765	PF-04965842	110.366	100.574		80.7684	71.6872		9.79211	9.08123		JAK	JAK/STAT
	S7169	Crenigacestat (LY3039478)	95.0666	85.1251		75.5155	73.7357		9.94156	1.77975		Gamma-secretase	Stem Cells & Wnt
	S1212	Bendamustine HCl	100.878	90.884		109.803	93.7296		9.99424	16.0731		DNA/RNA Synthesis	DNA Damage
	S1266	WYE-354	59.0901	49.0579		53.0794	55.299		10.0322	-2.2196		mTOR	PI3K/Akt/mTOR
	S2326	Myricetin	88.6351	78.5466		91.4308	52.0973		10.0884	39.3335		MEK	MAPK
	S8317	3BDO	110.678	100.483		101.1	106.771		10.1952	-5.67093		mTOR,Autophagy	PI3K/Akt/mTOR
	S9230	Vaccarin	103.245	93.0256		91.4708	83.273		10.2199	8.19782		CD31	Cancer
	S3062	Diclofenac Potassium	99.8939	89.6323		107.09	100.442		10.2616	6.6485		Immunology & Inflammation related	Immunology & Inflammation
	S2266	Asiatic Acid	96.6731	86.2628		71.5382	47.7558		10.4103	23.7824		p38 MAPK	MAPK
	S1904	Avobenzone	85.7023	75.1832		74.9913	55.5704		10.5191	19.4208		Others	Others
	S6744	Inauhzin	103.795	93.1989		88.9353	84.936		10.5962	3.9993		Sirtuin	Epigenetics
	S1983	Adenine HCl	87.223	76.5681		94.1332	76.4093		10.6549	17.7238		DNA/RNA Synthesis	DNA Damage
	S1060	Olaparib (AZD2281, Ku-0059436)	69.9741	59.3027		63.9781	89.5372		10.6714	-25.5591		PARP	DNA Damage
	S7616	CPI-169	103.131	92.3372		95.0592	92.9028		10.7935	2.15636		Histone Methyltransferase	Epigenetics
	S1157	Delanzomib (CEP-18770)	31.0424	20.2127		1.3436	2.60972		10.8296	-1.26612		Proteasome	Proteases
	S7098	PD123319	102.557	91.7069		88.8899	91.0277		10.8498	-2.13783		RAAS	Endocrinology & Hormones
	S1302	Ifosfamide	107.315	96.3497		97.565	97.1218		10.9648	0.443222		DNA/RNA Synthesis	DNA Damage
	S6620	Danirixin (GSK1325756)	101.795	90.8044		66.3051	55.9278		10.9903	10.3773		CXCR	Immunology & Inflammation
	S8189	BAW2881 (NVP-BAW2881)	97.1537	86.1577		86.9279	78.4604		10.996	8.46741		VEGFR,Raf,c-RET	Protein Tyrosine Kinase
	S7179	BAF312 (Siponimod)	95.9309	84.9057		74.6056	70.7993		11.0252	3.8063		S1P Receptor	GPCR & G Protein
	S2521	Epinephrine bitartrate	86.9706	75.8969		89.4143	73.2714		11.0737	16.1429		Adrenergic Receptor	GPCR & G Protein
	S2785	A-803467	89.3743	77.9184		90.3718	82.0825		11.4559	8.28922		Sodium Channel	Transmembrane Transporters
	S7445	E3330	97.0832	85.5638		87.1612	88.0914		11.5193	-0.930122		DNA/RNA Synthesis	DNA Damage
	S1843	Chenodeoxycholic Acid	68.866	57.1788		49.769	31.6925		11.6872	18.0765		FXR	Others
	S8821	GSK3179106	97.3966	85.6815		88.776	70.9631		11.7151	17.8129		c-RET	Apoptosis
	S8007	VE-821	103.404	91.6792		80.623	84.6185		11.7244	-3.99548		ATM/ATR	DNA Damage
	S9239	Isocorynoxeine	116.908	105.171		99.3135	95.6111		11.7373	3.70247		Neurological Disease	5-HT Receptor
	S7655	CB-839	38.7422	26.9774		27.1839	26.3323		11.7649	0.851558		Glutaminase	Proteases
	S8018	Nirogacestat (PF-03084014, PF-3084014)	81.9734	70.1718		84.044	64.44		11.8016	19.604		Gamma-secretase	Neuronal Signaling
	S1220	OSI-930	91.6874	79.8663		68.2449	83.1809		11.8211	-14.9359		c-Kit,CSF-1R,VEGFR	Protein Tyrosine Kinase
	S9003	(R)-(-)-Mandelic acid	105.534	93.2296		96.0136	80.6179		12.3046	15.3956		Others	Others
	S1940	Levofloxacin	73.8626	61.5315		65.683	49.4924		12.3311	16.1906		Topoisomerase	DNA Damage
	S2761	NVP-BVU972	76.4817	64.1357		81.9754	54.9536		12.346	27.0218		c-Met	Protein Tyrosine Kinase
	S2439	Guanosine	88.0632	75.3456		86.7628	56.3448		12.7176	30.418		Others	Others
	S7664	GSK2578215A	100.675	87.9507		86.1105	79.5887		12.7246	6.52172		LRRK2	Autophagy
	S6756	Siramesine HCl	104.24	91.357		91.0254	84.936		12.8826	6.08935		Others	Others
	S9171	Harpagoside	94.2379	81.2267		93.2596	86.7926		13.0112	6.46702		GMNN - geminin, DNA replication inhibitor (human)	Others
	S8684	Selective JAK3 inhibitor 1	100.448	87.3135		92.4718	81.5834		13.1347	10.8884		JAK	JAK/STAT
	S8103	Sotagliflozin (LX4211)	95.7737	82.6283		87.5046	85.4707		13.1453	2.03397		SGLT	GPCR & G Protein
	S9400	Rhynchophylline	104.017	90.8044		95.6379	89.8094		13.2129	5.8285		potassium voltage-gated channel subfamily H member 2	Others
	S8490	Tanzisertib(CC-930)	102.95	89.687		51.9919	75.7642		13.2628	-23.7723		JNK	MAPK
	S6746	APD668	96.016	82.7002		92.1064	80.9909		13.3158	11.1155		GPR	Endocrinology & Hormones
	S8637	Ipragliflozin (ASP1941)	98.6681	85.2735		90.2389	89.3073		13.3946	0.931614		SGLT	GPCR & G Protein
	S1213	Nelarabine	112.562	99.1303		121.964	91.0345		13.4313	30.9293		DNA/RNA Synthesis	DNA Damage
	S2226	Idelalisib (CAL-101, GS-1101)	81.9006	68.4563		86.1761	43.1973		13.4443	42.9788		PI3K	PI3K/Akt/mTOR
	S2629	PNU-120596	90.3576	76.8158		97.5161	65.1559		13.5419	32.3602		AChR	Neuronal Signaling
	S8700	TP0427736 HCl	108.84	95.0657		91.3168	96.307		13.7744	-4.99021		ALK	Angiogenesis
	S1531	BIX 02189	56.038	42.1898		39.7193	41.5904		13.8482	-1.87114		MEK	MAPK
	S8698	GLPG1837	97.1423	83.2335		98.0154	88.5832		13.9089	9.43229		CFTR	Transmembrane Transporters
	S7231	GSK2801	98.5236	84.4669		92.3472	97.553		14.0567	-5.20578		Epigenetic Reader Domain	Epigenetics
	S1055	Enzastaurin (LY317615)	88.3156	73.8652		68.7369	56.2977		14.4504	12.4392		PKC	TGF-beta/Smad
	S7526	GNF-5	92.4739	77.885		51.86	83.8499		14.5889	-31.9899		Bcr-Abl	Angiogenesis
	S1003	Linifanib (ABT-869)	98.7426	83.866		65.2119	74.8639		14.8767	-9.65202		CSF-1R,PDGFR,VEGFR	Protein Tyrosine Kinase
	S9149	Benzoylpaeoniflorin	104.517	89.5576		98.0154	100.169		14.9594	-2.15352		Cardiovascular Disease	Others
	S1144	Ivacaftor (VX-770)	92.8382	77.7251		96.8485	89.5372		15.113	7.31123		CFTR	Transmembrane Transporters
	S1082	Vismodegib (GDC-0449)	90.5769	75.4443		100.462	84.4465		15.1326	16.0151		Hedgehog/Smoothened	Stem Cells & Wnt
	S2665	Ciprofibrate	103.469	88.2095		110.7	89.7343		15.2593	20.9656		PPAR	DNA Damage
	S7928	DASA-58	95.7643	80.4935		79.9477	72.192		15.2708	7.75564		PKM	Metabolism
	S8762	dBET6	66.3721	51.0009		31.9532	25.344		15.3712	6.60923		Epigenetic Reader Do	Epigenetics
	S8558	Tofogliflozin(CSG 452)	113.926	98.5337		99.2474	102.824		15.3923	-3.57667		SGLT	GPCR & G Protein
	S2029	Uridine	104.059	88.637		63.2809	64.4704		15.4223	-1.18946		DNA/RNA Synthesis	DNA Damage
	S2814	Alpelisib (BYL719)	32.7779	17.2744		22.0958	24.1146		15.5035	-2.01886		PI3K	PI3K/Akt/mTOR
	S1012	BMS-536924	31.7836	16.1416		21.9429	26.0526		15.642	-4.10972		IGF-1R	Protein Tyrosine Kinase
	S7775	Emricasan	99.0383	83.3448		84.0843	79.5887		15.6935	4.4956		Caspase	Apoptosis
	S2791	Sotrastaurin	72.1113	56.2336		65.2562	87.1837		15.8777	-21.9275		PKC	TGF-beta/Smad
	S7363	BRD7552	102.845	86.8802		74.2417	89.3964		15.9646	-15.1547		Others	Others
	S9329	Orcinol	112.241	96.1459		98.8811	90.0415		16.0951	8.83962		Others	Others
	S6616	ETC-159	110.463	94.304		90.665	76.3496		16.1589	14.3154		Wnt/beta-catenin	Stem Cells & Wnt
	S7936	KD025 (SLx-2119)	76.9388	60.7539		62.4723	63.0201		16.1849	-0.547783		ROCK	Cell Cycle
	S7711	CH-223191	79.6671	63.1666		30.1387	38.463		16.5006	-8.3243		AhR	Metabolism
	S1093	GSK1904529A	56.7833	40.1785		46.1771	40.726		16.6048	5.4511		IGF-1R	Protein Tyrosine Kinase
	S1207	Tivozanib (AV-951)	60.3008	43.6875		24.0579	21.2613		16.6133	2.79655		c-Kit,PDGFR,VEGFR	Protein Tyrosine Kinase
	S1442	Voriconazole	104.262	87.5193		105.653	83.4132		16.743	22.2401		P450 (e.g. CYP17)	Metabolism
	S7524	FR 180204	99.0997	82.2729		75.5155	79.9347		16.8268	-4.41927		ERK	MAPK
	S9204	Oroxylin A	109.349	92.4136		91.8558	84.7212		16.9351	7.13457		Cancer	Autophagy,HIF/HIF Prolyl-Hydroxylase
	S1462	AZD6482	68.3688	51.4127		70.1226	39.2669		16.9561	30.8556		PI3K	PI3K/Akt/mTOR
	S2231	Telatinib	85.8109	68.852		69.5865	45.368		16.959	24.2184		c-Kit,PDGFR,VEGFR	Protein Tyrosine Kinase
	S7332	K-Ras(G12C) inhibitor 9	55.0234	37.9552		21.9268	32.3002		17.0682	-10.3734		Rho	Cell Cycle
	S1044	Temsirolimus (CCI-779, NSC 683864)	52.6376	35.4413		27.5829	53.3031		17.1963	-25.7202		mTOR	PI3K/Akt/mTOR
	S1286	Budesonide	90.4665	72.9982		66.7284	77.3721		17.4684	-10.6437		Glucocorticoid Receptor	Endocrinology & Hormones
	S2161	RAF265 (CHIR-265)	63.6522	46.0992		56.2247	35.5998		17.553	20.6249		Raf,VEGFR	MAPK
	S1197	Finasteride	102.135	84.3923		88.9173	80.5536		17.7422	8.36372		5-alpha Reductase	Endocrinology & Hormones
	S2929	Pifithrin-α (PFTα) HBr	100.41	82.5127		73.5053	90.198		17.8969	-16.6927		p53,Autophagy	Apoptosis
	S9270	Dracohodin perochlorate	106.462	88.2258		78.5571	88.8812		18.2364	-10.324		Others	apoptosis
	S1896	Hydroxyurea	77.6643	59.3551		49.1684	41.2437		18.3092	7.92477		DNA/RNA Synthesis	DNA Damage
	S8790	ML385	101.974	83.6415		91.8558	76.756		18.3325	15.0998		Nrf2	Immunology & Inflammation
	S9299	Ginsenoside F1	87.7924	69.4387		50.5216	46.1811		18.3537	4.34054		CYP3A4	Cancer
	S7669	NPS-1034	100.675	81.8095		88.0522	59.1738		18.8658	28.8784		c-Met,TAM Receptor	Protein Tyrosine Kinase
	S3124	Dexamethasone Acetate	89.7768	70.5753		79.7423	81.8915		19.2015	-2.14922		Autophagy,IL Receptor	Others
	S3785	Notoginsenoside R1	77.7935	58.4629		57.9167	44.1128		19.3306	13.8039		Others	Others
	S6631	Belotecan (CKD-602) hydrochloride	112.019	92.6463		90.3767	90.2735		19.3724	0.103203		Topoisomerase	DNA Damage
	S1342	Genistein	111.099	91.4439		105.003	81.3221		19.6553	23.6813		EGFR,Topoisomerase	Protein Tyrosine Kinase
	S3666	Ilaprazole	96.6525	76.8738		95.8485	85.2848		19.7787	10.5637		Proton Pump	Transmembrane Transporters
	S9311	Germacrone	104.017	83.9895		85.6921	74.261		20.0278	11.4311		Others	Cancer
	S8663	Takinib	116.978	96.9017		94.8586	96.7898		20.076	-1.93115		IL Receptor	Immunology & Inflammation
	S2194	R406	72.1246	51.0454		69.7366	51.8802		21.0792	17.8564		FLT3,Syk	Angiogenesis
	S1087	Iniparib (BSI-201)	101.883	80.7078		79.1355	84.147		21.1755	-5.01153		PARP	DNA Damage
	S6739	MN 64	106.684	85.2788		99.0973	72.6366		21.4056	26.4608		PARP	DNA Damage
	S8149	NSC348884	76.1773	54.6011		53.3103	66.8666		21.5762	-13.5564		p53	Apoptosis
	S7818	Pexidartinib (PLX3397)	112.953	91.2406		83.5778	76.3342		21.7122	7.24362		CSF-1R,c-Kit	Protein Tyrosine Kinase
	S8872	GSK8612	57.4716	35.2926		32.8771	22.4475		22.179	10.4296		Serine/threonin kina	Apoptosis
	S9373	Neryl acetate	92.0153	69.8071		46.7019	57.7844		22.2083	-11.0825		Others	Others
	S1652	Monobenzone	60.311	38.0689		38.0583	24.629		22.2421	13.4293		Tyrosinase	Proteases
	S1164	Lenvatinib (E7080)	77.7629	54.5655		70.1468	45.2178		23.1974	24.929		VEGFR	Protein Tyrosine Kinase
	S2180	Ixazomib (MLN2238)	87.2432	63.8655		3.19904	3.04467		23.3777	-2.30437		Proteasome	Proteases
	S9382	Thymine	107.796	84.3579		102.917	85.6322		23.4379	17.2848		estrogen related receptor alpha	Others
	S1119	Cabozantinib (XL184, BMS-907351)	59.4214	35.9676		56.3113	24.2559		23.4538	32.0554		c-Met,VEGFR	Protein Tyrosine Kinase
	S1061	Nutlin-3	83.5418	60.0045		76.0512	71.5699		23.5373	4.48126		E3 Ligase ,Mdm2	Apoptosis
	S2906	Ki16198	104.561	80.8587		92.876	68.634		23.7027	24.242		LPA Receptor	GPCR & G Protein
	S1848	Curcumin	52.79	29.084		41.8119	52.7485		23.706	-10.9365		NF-κB,HDAC,Histone Acetyltransferase,Nrf2	Epigenetics
	S1693	Carbamazepine	112.32	88.5005		108.181	99.6776		23.8196	8.50327		Sodium Channel,Autophagy	Transmembrane Transporters
	S6619	ABT 702 dihydrochloride	112.685	88.41		110.052	84.0078		24.2754	26.0443		Adenosine Receptor	GPCR & G Protein
	S3759	Norcantharidin	97.733	72.9978		81.2543	62.4366		24.7351	18.8177		EGFR,c-Met	Protein Tyrosine Kinase
	S8166	ONO-4059 (GS-4059) hydrochloride	111.782	85.9501		84.2088	73.6072		25.8319	10.6016		BTK	Angiogenesis
	S1178	Regorafenib (BAY 73-4506)	108.793	82.4623		80.0167	72.1688		26.3304	7.84794		c-RET,VEGFR	Protein Tyrosine Kinase
	S7176	SKI II	105.438	78.7626		81.0654	95.5954		26.6749	-14.53		S1P Receptor	GPCR & G Protein
	S7129	PYR-41	112.063	85.1251		85.9785	86.46		26.9383	-0.481573		E1 Activating	Ubiquitin
	S1167	CP-724714	86.8081	58.7763		36.924	77.559		28.0317	-40.635		EGFR,HER2	Protein Tyrosine Kinase
	S2449	Forskolin	102.048	72.7729		83.0802	78.3726		29.2756	4.70756		cAMP	GPCR & G Protein
	S7218	Alvelestat (AZD9668)	103.997	74.1553		80.4285	64.6003		29.8418	15.8282		Serine Protease	Proteases
	S7944	O4I2	119.228	89.2666		86.7014	93.1987		29.9613	-6.49729		OCT	Transmembrane Transporters
	S2760	Canagliflozin	81.1798	49.9854		62.0155	76.9814		31.1945	-14.9659		SGLT	GPCR & G Protein
	S1091	Linsitinib (OSI-906)	60.6777	23.5105		43.974	24.2559		37.1672	19.7181		IGF-1R	Protein Tyrosine Kinase
	S2625	Fostamatinib (R788)	92.7213	55.5426		76.4571	78.2916		37.1787	3.65		Syk	Angiogenesis
	S2181	Ixazomib Citrate (MLN9708)	86.6345	46.88		1.6635	1.95729		39.7546	-1.71082		Proteasome	Proteases
	S1199	Cladribine	91.5039	50.7866		79.9761	101.779		40.7173	-21.803		DNA/RNA Synthesis	DNA Damage
	S1614	Riluzole	78.3799	35.7142		74.5278	63.6636		42.6657	10.8643		GluR,Sodium Channel	Transmembrane Transporters
	S1101	Vatalanib (PTK787) 2HCl	103.516	59.6536		86.2736	60.1906		43.8628	26.083		VEGFR	Protein Tyrosine Kinase
	S7585	SB-334867	92.7631	46.9363		35.7105	59.7655		45.8269	-24.055		OX Receptor	GPCR & G Protein
	S1590	TWS119	109.39	39.835		26.0703	37.8728		69.555	-11.8026		GSK-3	PI3K/Akt/mTOR
