# Supplementary material for: Inhibition of VEGFR2 and EGFR signaling cooperatively suppresses the proliferation of oral squamous cell carcinoma
Source: Cancer Med. 2023 Jun 21;12(15):16416–30. doi: 10.1002/cam4.6282 (PMC10469792; doi:10.1002/cam4.6282)
Supplement: Supplementary file 7 — Table S4. [file CAM4-12-16416-s004.xlsx]

## Sheet: DRI
Supplementary Table S4. DRI analysis of vatalanib and erlotinib combination in OSCC cell lines
	Cell line	Drugs	Fa
			0.1	0.2	0.3	0.4	0.5	0.6	0.7	0.8	0.9
	HSC-2	Vatalanib	NA	7.80765	5.5537	3.0834	1.72056	1.53577	1.4762	1.96017	NA
		Erlotinib	NA	1.18472	1.34635	1.17331	0.985007	2.59699	4.30976	7.15214	NA
	HSC-3	Vatalanib	NA	1.16759	1.2338	1.22967	1.11925	1.12218	1.12511	NA	NA
		Erlotinib	NA	2.1231	2.49329	3.39656	5.53142	13.9991	35.4293	NA	NA
	HSC-4	Vatalanib	NA	NA	10.6071	5.23795	3.07011	2.383	2.11737	NA	NA
		Erlotinib	NA	NA	1.19435	2.42929	3.04162	3.68581	4.36262	NA	NA
	OSC-19	Vatalanib	7.27375	3.27019	2.64191	2.4788	2.47608	2.47335	NA	NA	NA
		Erlotinib	5.50349	2.60282	2.33224	2.6446	3.19261	3.85417	NA	NA	NA
	SAS	Vatalanib	NA	1.72466	1.98207	2.17153	2.32812	2.24962	2.1208	2.02617	NA
		Erlotinib	NA	1.32022	1.88208	1.99197	2.54226	3.95212	6.24692	11.1723	NA
